# Supplementary material for: Development of cyclopeptide inhibitors of cGAS targeting protein-DNA interaction and phase separation
Source: Nat Commun. 2023 Oct 2;14:6132. doi: 10.1038/s41467-023-41892-5 (PMC10545747; doi:10.1038/s41467-023-41892-5)
Supplement: Supplementary file 4 — Source data [file 41467_2023_41892_MOESM4_ESM.xlsx]

## Sheet: Figure 1
Fig. 1a
XQ1	XQ2	XQ3	XQ4	XQ5	XQ6	XQ7	XQ8	XQ9	XQ10	XQ11	XQ12	XQ13	XQ14	XQ15	XQ16	XQ17	XQ18	XQ19	XQ20	XQ21	XQ22	XQ23	XQ24	XQ25	XQ26	XQ27	XQ28	XQ29	XQ30	XQ31	XQ32	XQ33	XQ34	XQ35	XQ36	XQ37	XQ38	XQ39	XQ40	XQ41	XQ42	XQ43	XQ44	XQ45	XQ46	DMSO	Mock
76.8607	59.4609	67.0824	84.5129	92.2639	66.6044	101.014	48.8399	108.078	102.695	85.1633	93.6652	93.3884	95.9659	109.915	98.3041	67.1833	94.3291	40.1116	89.132	107.936	101.77	103.087	94.1894	111.75	115.99	106.96	106.517	92.6543	93.2223	69.4079	69.2897	97.0887	102.669	106.014	89.511	81.0061	112.517	97.1607	116.88	101.101	85.9819	76.2835	106.691	115.266	43.8296	100.167	17.1083
76.5914	59.4781	67.2186	84.7804	92.0132	68.1038	101.466	48.5808	109.335	103.793	86.4291	93.4229	92.7452	96.1851	110.709	99.1383	66.7673	93.9479	39.7338	88.8732	107.409	99.3962	103.183	93.4684	114.007	116.041	109.194	109.037	92.9858	93.0523	70.1575	69.874	98.2995	102.306	106.53	88.7067	81.1407	112.545	96.3833	115.337	103.439	87.273	77.1619	107.77	110.841	43.44	99.3503	17.3401
76.7702	59.6712	66.8539	84.3938	91.3002	66.5986	100.76	47.6977	107.433	104.243	86.3946	93.3308	92.4625	95.3459	110.469	98.554	68.063	95.218	39.7351	88.6928	108.531	98.6078	102.415	95.0442	112.821	118.595	109.746	108.058	93.5702	92.7481	70.5622	69.5698	98.5649	102.914	106.617	87.9053	81.3464	112.328	97.8523	116.119	102.283	87.6684	77.2258	107.519	109.702	43.4055	100.483	16.9939
Fig. 1b
Mock	1.09176	0.960657	0.953461	P value (DMSO vs XQ2)	P value summary (DMSO vs XQ2)
DMSO	92.052	90.6011	94.7971	<0.0001	****
RU.521	5.66678	6.11851	7.54508
XQ2	24.5085	22.546	27.0371
XQ8	50.5074	61.5926	57.7936
XQ19	69.3649	64.1779	70.7063
XQ46	39.5997	41.1038	45.9315
XQ28	80.7818	80.352	88.8517
Fig. 1c
Mock	0.282295	0.203991	0.160407	P value (DMSO vs XQ2)	P value summary (DMSO vs XQ2)
DMSO	0.956477	0.936765	1.10676	0.0014	**
RU.521	0.194225	0.201097	0.196395
XQ2	0.557538	0.446501	0.439086
XQ8	1.12213	0.776358	0.490988
XQ19	0.9185	0.632769	0.872566
XQ46	0.890289	0.511062	0.571282
XQ28	1.44132	0.666044	1.43444

## Sheet: Figure 2
Fig. 2a
	Mock			dsDNA			P value (DMSO vs RU.521)	P value summary (DMSO vs RU.521)	P value (DMSO vs XQ2 1.25)	P value summary (DMSO vs XQ2 1.25)	P value (DMSO vs XQ2 2.5)	P value summary (DMSO vs XQ2 2.5)	P value (DMSO vs XQ2 5)	P value summary (DMSO vs XQ2 5)	P value (DMSO vs XQ2 10)	P value summary (DMSO vs XQ2 10)
0	0.050087	0.101689	0.107823	1.01646	1.09	0.893548	0.0039	**	0.9605	ns	0.6385	ns	0.0426	*	0.0011	**
RU.521	0.108112	0.101617	0.09974	0.16657	0.451068	0.431654
XQ2 (1.25)	0.090574	0.086244	0.113308	0.789333	0.948326	1.23961
XQ2 (2.5)	0.08177	0.089203	0.097142	1.03464	1.02042	0.800087
XQ2 (5)	0.114752	0.093678	0.095121	0.8667	0.709729	0.780023
XQ2 (10)	0.133949	0.107029	0.128103	0.448109	0.332852	0.271218
Fig. 2b							ISD		HSV-1		Poly(I:C)
	DMSO			XQ2			P value (DMSO vs XQ2)	P value summary (DMSO vs XQ2)	P value (DMSO vs XQ2)	P value summary (DMSO vs XQ2)	P value (DMSO vs XQ2)	P value summary (DMSO vs XQ2)
Mock	1.08625	0.959624	0.959333	1.52278	2.28476	2.28395	0.0024	**	0.0003	***	0.0914	ns
ISD	125.164	139.96	119.114	72.2364	85.3888	75.3743
HSV-1	70.983	64.6227	58.5213	17.701	20.2819	20.0106
Poly(I:C)	339.738	345.409	378.078	400.477	440.107	373.524
Fig. 2c										IFNB1		IL6
	Mock			ISD			ISD+XQ2			P value (ISD vs ISD+XQ2)	P value summary (ISD vs ISD+XQ2)	P value (ISD vs ISD+XQ2)	P value summary (ISD vs ISD+XQ2)
IFNB1	0.921184	1.09497	0.991402	1358.91	1349.58	1457.9	362.804	380.938	448.513	<0.0001	****	<0.0001	****
IL6	1.19726	0.651769	1.2815	5672.97	6360.36	5436.66	261.548	423.427	399.836
Fig. 2d
Fig. 2e
Fig. 2f								HSV-1
		DMSO			XQ2			P value (DMSO vs XQ2)	P value summary (DMSO vs XQ2)
	Mock	0.1879	2.5079	0.9992	1.9162	0.2816	1.0102	<0.0001	****
	HSV-1	70.5131	78.5248	68.3716	5.1642	6.6102	7.0558
Fig. 2g								HSV-1
		DMSO			XQ2			P value (DMSO vs XQ2)	P value summary (DMSO vs XQ2)
	Mock	0.45341	1.10337	1.44321	1.86328	1.8403	0.434188	<0.0001	****
	HSV-1	6.30386	6.49582	5.79701	0.567407	0.870609	1.03919

## Sheet: Figure 3
Fig. 3a
Time(s)	Buffer	2.5μM	5μM	10μM	20μM	40μM		XQ2 (μM)	Response (RU)
-37.5	0.897028	0.3085	0.0446	-0.2792	-0.3913	-0.2458		0	-0.44877
-37.4	0.693928	0.101906	0.084806	-0.2945	-0.3997	-0.3117		2.5	57.4165
-37.3	0.539028	0.132704	0.143704	-0.2534	-0.4491	-0.334		5	140.669
-37.2	0.468328	0.199403	0.204603	-0.1332	-0.41559	-0.26989		10	252.736
-37.1	0.389228	0.202199	0.233699	-0.0692	-0.3326	-0.1751		20	393.745
-37	0.237228	0.0993	0.1384	-0.0303	-0.3021	-0.1123		40	589.915
-36.9	0.140828	0.112898	0.096998	-0.1049	-0.2717	-0.013
-36.8	0.052628	0.042202	-0.0048	-0.1217	-0.312	-0.0869
-36.7	0.072228	0.062399	0.023999	-0.222	-0.32	-0.0893
-36.6	0.031428	0.086102	-0.0036	-0.19	-0.3268	-0.0949
-36.5	0.087128	0.1145	0.071	-0.1885	-0.2887	-0.0757
-36.4	0.038828	0.1683	0.0784	-0.2136	-0.2831	-0.1176
-36.3	0.054228	0.156199	0.064599	-0.2129	-0.2469	-0.097
-36.2	0.014628	0.125001	0.066901	-0.2223	-0.226	-0.1136
-36.1	-0.00567	0.1456	0.0489	-0.2582	-0.2186	-0.0695
-36	-0.01217	0.1237	0.067	-0.2532	-0.2334	-0.0994
-35.9	0.007528	0.1457	0.0642	-0.2454	-0.2056	-0.1022
-35.8	-0.01037	0.150199	0.063999	-0.2586	-0.2065	-0.1161
-35.7	-0.01307	0.1331	0.0447	-0.2823	-0.2118	-0.1102
-35.6	-0.01477	0.1274	0.0332	-0.2938	-0.2032	-0.1162
-35.5	-0.01457	0.1459	0.0511	-0.2894	-0.2142	-0.146
-35.4	0.001828	0.1431	0.0534	-0.2883	-0.2127	-0.1323
-35.3	-0.00527	0.1411	0.0545	-0.2735	-0.2095	-0.1226
-35.2	-0.00807	0.1154	0.0408	-0.2881	-0.217	-0.0954
-35.1	-0.01117	0.1037	0.0419	-0.2941	-0.1925	-0.1057
-35	-0.00967	0.1204	0.0507	-0.2966	-0.2047	-0.1143
-34.9	0.002028	0.134	0.0489	-0.2886	-0.2072	-0.1072
-34.8	0.002728	0.1308	0.0479	-0.2691	-0.2157	-0.098
-34.7	0.001528	0.1214	0.028	-0.2683	-0.1953	-0.0786
-34.6	-0.00907	0.1228	0.0262	-0.2788	-0.1841	-0.0793
-34.5	-0.00477	0.1151	0.0196	-0.2666	-0.1862	-0.0827
-34.4	0.005128	0.1162	0.0243	-0.2631	-0.1821	-0.0694
-34.3	0.002628	0.1204	0.03	-0.2565	-0.1822	-0.0653
-34.2	0.005328	0.1267	0.0386	-0.2458	-0.1832	-0.0529
-34.1	0.000428	0.1267	0.0323	-0.2447	-0.1719	-0.0436
-34	0.002428	0.1265	0.0327	-0.2512	-0.158	-0.0306
-33.9	0.001728	0.1217	0.0285	-0.2488	-0.168	-0.0227
-33.8	0.005928	0.1262	0.0331	-0.2489	-0.1612	-0.0161
-33.7	0.009128	0.1252	0.0338	-0.2423	-0.165	-0.0141
-33.6	0.012828	0.124	0.0331	-0.2355	-0.1553	-0.0152
-33.5	0.012028	0.121	0.0331	-0.2351	-0.1448	0.0049
-33.4	0.010228	0.1213	0.0276	-0.2266	-0.1388	0.0159
-33.3	0.012028	0.1211	0.0261	-0.2294	-0.1324	0.0193
-33.2	0.013328	0.1225	0.0247	-0.2293	-0.1275	0.0221
-33.1	0.016728	0.1216	0.0207	-0.2228	-0.1207	0.0285
-33	0.017828	0.1176	0.0176	-0.2203	-0.1113	0.0369
-32.9	0.016528	0.1093	0.0091	-0.2145	-0.106	0.0437
-32.8	0.019028	0.1076	0.0026	-0.214	-0.1003	0.0463
-32.7	0.019928	0.1048	0.0008	-0.2182	-0.0944	0.0444
-32.6	0.024428	0.1048	-0.0021	-0.2228	-0.0971	0.0517
-32.5	0.028128	0.1031	-0.0048	-0.2189	-0.0956	0.0556
-32.4	0.031528	0.0984	-0.0078	-0.2145	-0.0968	0.0571
-32.3	0.033228	0.0986	-0.0077	-0.2113	-0.0978	0.0606
-32.2	0.037328	0.0959	-0.0087	-0.2094	-0.0981	0.0653
-32.1	0.041028	0.0946	-0.0142	-0.2085	-0.0925	0.073
-32	0.041928	0.094	-0.0161	-0.2037	-0.0885	0.0821
-31.9	0.043528	0.0904	-0.0193	-0.1991	-0.0821	0.0911
-31.8	0.045628	0.0863	-0.0187	-0.1971	-0.0756	0.1002
-31.7	0.045528	0.0845	-0.0221	-0.1955	-0.0757	0.1025
-31.6	0.048028	0.0841	-0.0256	-0.198	-0.0719	0.1065
-31.5	0.049428	0.084	-0.0217	-0.2039	-0.0671	0.1154
-31.4	0.050128	0.082	-0.0185	-0.1987	-0.0606	0.1176
-31.3	0.051628	0.0839	-0.0179	-0.1963	-0.0569	0.1248
-31.2	0.050628	0.0812	-0.0204	-0.1935	-0.0558	0.1268
-31.1	0.051528	0.0833	-0.0151	-0.1907	-0.0545	0.1345
-31	0.050628	0.0842	-0.0126	-0.1863	-0.0562	0.1361
-30.9	0.052828	0.0839	-0.011	-0.187	-0.0555	0.1406
-30.8	0.054528	0.0816	-0.0121	-0.1894	-0.0562	0.1486
-30.7	0.055228	0.0827	-0.0049	-0.1863	-0.057	0.151
-30.6	0.059528	0.0823	-0.0035	-0.1846	-0.049	0.16
-30.5	0.060228	0.0813	-0.0025	-0.1841	-0.0439	0.1707
-30.4	0.060528	0.0774	-0.0051	-0.1879	-0.0364	0.1705
-30.3	0.061828	0.0798	-0.0005	-0.1885	-0.034	0.1709
-30.2	0.064828	0.075	0.0019	-0.185	-0.0357	0.1714
-30.1	0.068228	0.0727	-0.0034	-0.1849	-0.0345	0.1769
-30	0.068028	0.0714	-0.0025	-0.1896	-0.0326	0.1808
-29.9	0.070428	0.0716	-0.0031	-0.1895	-0.0297	0.1809
-29.8	0.072528	0.0695	-0.0005	-0.1851	-0.0225	0.1829
-29.7	0.072428	0.0681	0.0031	-0.1802	-0.0159	0.1891
-29.6	0.071528	0.0689	0.0044	-0.1774	-0.0115	0.1951
-29.5	0.070928	0.0708	0.0061	-0.1772	-0.0069	0.198
-29.4	0.071428	0.0676	0.0026	-0.1772	0.0017	0.1999
-29.3	0.071428	0.0661	0.0006	-0.1816	0.0084	0.2008
-29.2	0.070528	0.0664	0.001	-0.1803	0.0085	0.1979
-29.1	0.076928	0.0603	-0.005	-0.1749	0.0118	0.2007
-29	0.078728	0.0624	-0.0066	-0.1776	0.0105	0.2048
-28.9	0.077028	0.0607	-0.0078	-0.1758	0.0143	0.2066
-28.8	0.077328	0.0619	-0.0063	-0.1731	0.0223	0.2137
-28.7	0.071528	0.0602	-0.0059	-0.1679	0.0249	0.2154
-28.6	0.071428	0.0649	-0.0033	-0.1673	0.0272	0.2138
-28.5	0.071028	0.0659	-0.0022	-0.1609	0.0274	0.2146
-28.4	0.073028	0.0698	0.001	-0.1568	0.0294	0.2205
-28.3	0.069728	0.0685	5.55e-08	-0.151	0.033	0.2297
-28.2	0.067228	0.071	0.0045	-0.1498	0.0343	0.2385
-28.1	0.064328	0.0738	0.0084	-0.1466	0.0368	0.2443
-28	0.062928	0.072	0.0126	-0.1404	0.0415	0.2465
-27.9	0.059928	0.0725	0.015	-0.1363	0.045	0.253
-27.8	0.058028	0.0687	0.0094	-0.1328	0.0505	0.2582
-27.7	0.055928	0.0669	0.0082	-0.134	0.0518	0.2613
-27.6	0.053828	0.0617	0.0063	-0.1348	0.0508	0.2636
-27.5	0.056328	0.0583	0.0108	-0.1375	0.0497	0.2631
-27.4	0.058528	0.0528	0.0125	-0.1366	0.0498	0.2626
-27.3	0.058828	0.0545	0.0111	-0.1338	0.0482	0.2642
-27.2	0.057428	0.0567	0.0112	-0.1249	0.0483	0.2626
-27.1	0.057828	0.0505	0.0088	-0.1222	0.048	0.2651
-27	0.056528	0.0501	0.0105	-0.1279	0.0462	0.2713
-26.9	0.055328	0.053	0.012	-0.1248	0.047	0.2655
-26.8	0.058028	0.059	0.0176	-0.125	0.0481	0.2693
-26.7	0.055828	0.058	0.021	-0.1179	0.0479	0.2759
-26.6	0.055228	0.0551	0.0189	-0.1093	0.055	0.2801
-26.5	0.052128	0.0506	0.0189	-0.1055	0.0579	0.2829
-26.4	0.051328	0.0476	0.0199	-0.1082	0.0576	0.2829
-26.3	0.053028	0.0482	0.0235	-0.1082	0.0619	0.2823
-26.2	0.054428	0.0492	0.0221	-0.1052	0.0599	0.2843
-26.1	0.053728	0.0538	0.0257	-0.1022	0.0591	0.2859
-26	0.050228	0.0528	0.0222	-0.0983	0.0598	0.2892
-25.9	0.049528	0.0511	0.0236	-0.0966	0.059	0.2945
-25.8	0.045828	0.051	0.0218	-0.0958	0.0591	0.2978
-25.7	0.044628	0.052	0.0193	-0.0955	0.0562	0.3022
-25.6	0.045028	0.0533	0.0238	-0.0941	0.056	0.3015
-25.5	0.044228	0.0546	0.0247	-0.0889	0.059	0.3059
-25.4	0.044928	0.0507	0.0258	-0.0808	0.064	0.3065
-25.3	0.043128	0.046	0.0239	-0.0835	0.0704	0.3125
-25.2	0.039728	0.0432	0.0235	-0.0854	0.0719	0.31
-25.1	0.040928	0.0402	0.0223	-0.0849	0.0691	0.3068
-25	0.042428	0.0394	0.0212	-0.0842	0.0717	0.3091
-24.9	0.042428	0.032	0.0197	-0.0836	0.071	0.3109
-24.8	0.042128	0.0317	0.0227	-0.0803	0.0712	0.3111
-24.7	0.041928	0.0337	0.0233	-0.0782	0.0669	0.3091
-24.6	0.044228	0.0351	0.0224	-0.0782	0.0694	0.3114
-24.5	0.040528	0.0354	0.0255	-0.0781	0.0721	0.3145
-24.4	0.039428	0.0372	0.0243	-0.0757	0.0704	0.3188
-24.3	0.039028	0.033	0.0258	-0.0704	0.0699	0.324
-24.2	0.036428	0.0253	0.0196	-0.0716	0.0734	0.3309
-24.1	0.033228	0.026	0.0177	-0.0741	0.0716	0.3306
-24	0.033628	0.0255	0.0217	-0.0741	0.0695	0.33
-23.9	0.035928	0.0264	0.0243	-0.069	0.0715	0.332
-23.8	0.034228	0.0273	0.0255	-0.0641	0.0719	0.3336
-23.7	0.033428	0.0277	0.0259	-0.0648	0.0731	0.3332
-23.6	0.033928	0.0263	0.0242	-0.0644	0.0732	0.3388
-23.5	0.034228	0.0297	0.0282	-0.0645	0.0759	0.3445
-23.4	0.033028	0.0292	0.0264	-0.0584	0.0737	0.3462
-23.3	0.033028	0.0269	0.0249	-0.0581	0.075	0.3485
-23.2	0.030928	0.0273	0.0229	-0.0564	0.0692	0.3473
-23.1	0.033428	0.0269	0.0265	-0.0544	0.0722	0.3501
-23	0.031828	0.0295	0.0325	-0.056	0.0738	0.355
-22.9	0.030828	0.0274	0.0297	-0.0556	0.0731	0.3572
-22.8	0.029228	0.0227	0.0286	-0.0594	0.0725	0.361
-22.7	0.029228	0.0203	0.0237	-0.0614	0.0678	0.3551
-22.6	0.036228	0.022	0.0278	-0.0621	0.0677	0.3522
-22.5	0.041328	0.0198	0.0229	-0.0606	0.0697	0.3515
-22.4	0.045128	0.0203	0.0226	-0.0633	0.0709	0.3527
-22.3	0.045228	0.0102	0.0206	-0.0653	0.073	0.3524
-22.2	0.048828	0.0074	0.0209	-0.0679	0.0733	0.351
-22.1	0.054228	0.0099	0.0203	-0.0657	0.0674	0.3572
-22	0.061328	0.0138	0.017	-0.0639	0.0638	0.366
-21.9	0.062028	0.0167	0.0209	-0.0602	0.0658	0.3691
-21.8	0.061528	0.018	0.0209	-0.062	0.068	0.3716
-21.7	0.060728	0.0155	0.0223	-0.059	0.074	0.3723
-21.6	0.058028	0.0101	0.0125	-0.061	0.0764	0.3721
-21.5	0.059128	0.0171	0.0107	-0.0653	0.0731	0.3737
-21.4	0.061728	0.0194	0.0203	-0.0702	0.0714	0.3727
-21.3	0.066528	0.0219	0.0202	-0.0704	0.0842	0.3862
-21.2	0.064128	0.0113	0.0232	-0.07	0.0868	0.3978
-21.1	0.061928	0.007799	0.023099	-0.081	0.1064	0.4094
-21	0.064128	0.025399	0.021899	-0.0561	0.1046	0.415
-20.9	0.088728	0.012299	0.009299	-0.061	0.132499	0.412199
-20.8	0.103028	0.0177	0.0091	-0.0756	0.132399	0.421199
-20.7	0.123128	0.0242	0.0215	-0.0691	0.1202	0.3988
-20.6	0.157328	0.039599	0.023099	-0.0705	0.1226	0.4
-20.5	0.174428	0.0404	0.0192	-0.0696	0.1261	0.3978
-20.4	0.191328	0.0712	0.0311	-0.0727	0.141199	0.400499
-20.3	0.198028	0.0848	0.036	-0.0697	0.131	0.4039
-20.2	0.215028	0.092	0.0266	-0.0669	0.1361	0.4107
-20.1	0.208428	0.0854	0.0307	-0.0669	0.1405	0.4086
-20	0.205628	0.0901	0.042	-0.0686	0.1465	0.4077
-19.9	0.204128	0.0902	0.0536	-0.0613	0.1464	0.4083
-19.8	0.201028	0.0802	0.0488	-0.0557	0.1566	0.4107
-19.7	0.191528	0.0684	0.0438	-0.0534	0.1561	0.41
-19.6	0.184928	0.0718	0.0486	-0.0543	0.1509	0.4025
-19.5	0.185628	0.0642	0.0457	-0.0474	0.1468	0.4048
-19.4	0.182228	0.0753	0.0563	-0.0476	0.1451	0.4018
-19.3	0.172128	0.0645	0.0563	-0.0405	0.1371	0.3959
-19.2	0.169728	0.0637	0.0619	-0.0281	0.1437	0.4008
-19.1	0.158628	0.045701	0.059801	-0.0237	0.1387	0.401
-19	0.153628	0.048	0.0785	-0.0267	0.1439	0.4087
-18.9	0.144928	0.0427	0.0812	-0.0134	0.145301	0.398601
-18.8	0.142428	0.0378	0.0909	-0.0135	0.1483	0.4037
-18.7	0.127928	0.027	0.1002	0.0015	0.1449	0.4043
-18.6	0.125128	0.0123	0.0989	0.0237	0.1557	0.4092
-18.5	0.118828	-0.0012	0.0916	0.0057	0.1709	0.4007
-18.4	0.116828	-0.0438	0.0889	-0.0035	0.1518	0.3958
-18.3	0.119128	-0.0635	0.083001	-0.0092	0.1423	0.388
-18.2	0.115528	-0.0178	0.083101	-0.0189	0.1363	0.385
-18.1	0.102928	0.009801	0.092301	-0.021	0.110601	0.372201
-18	0.100228	0.035799	0.097799	-0.0111	0.114301	0.373001
-17.9	0.059128	0.032	0.0838	-0.0053	0.122701	0.372701
-17.8	0.030028	0.0343	0.0748	-0.0136	0.1375	0.3823
-17.7	0.014628	0.0303	0.0662	-0.012	0.1337	0.3646
-17.6	0.029428	0.0383	0.0599	-0.013	0.1359	0.3585
-17.5	0.036428	0.0462	0.0688	-0.0158	0.1375	0.3519
-17.4	0.057828	0.0499	0.0576	-0.0115	0.1267	0.342
-17.3	0.078628	0.0504	0.0564	-0.0121	0.1295	0.3427
-17.2	0.082128	0.0457	0.0505	-0.0147	0.1211	0.3274
-17.1	0.093228	0.0305	0.039	-0.0079	0.1119	0.3391
-17	0.095828	0.033	0.0533	-0.0078	0.1064	0.3421
-16.9	0.096728	0.0368	0.0557	-0.005	0.1117	0.3475
-16.8	0.107028	0.0377	0.0546	-0.0059	0.1172	0.37
-16.7	0.102328	0.0339	0.0429	0.001	0.1222	0.3685
-16.6	0.101728	0.0362	0.0435	0.0033	0.1186	0.3657
-16.5	0.097628	0.0293	0.0417	-0.0002	0.1107	0.3584
-16.4	0.098528	0.0246	0.0421	-0.0052	0.1128	0.3555
-16.3	0.096728	0.0232	0.0388	-0.0022	0.1091	0.3437
-16.2	0.098928	0.0251	0.0391	-0.0006	0.1135	0.3465
-16.1	0.093128	0.0266	0.0371	0.0004	0.1058	0.3407
-16	0.093528	0.0294	0.0343	-0.0013	0.1003	0.3288
-15.9	0.092328	0.0278	0.0371	0.0016	0.0962	0.3286
-15.8	0.090828	0.0194	0.0305	0.0029	0.093	0.331
-15.7	0.086828	0.0211	0.029	-0.0003	0.0919	0.3275
-15.6	0.084428	0.02	0.0329	-0.0035	0.0863	0.3196
-15.5	0.084928	0.0195	0.0385	-0.0015	0.0832	0.3137
-15.4	0.084928	0.0165	0.0377	0.0006	0.0819	0.3132
-15.3	0.084128	0.0199	0.0401	-0.0002	0.0845	0.3106
-15.2	0.081128	0.0219	0.0425	-0.001	0.0839	0.3061
-15.1	0.081228	0.0212	0.0377	0.0029	0.084	0.3032
-15	0.079828	0.019	0.0338	-0.0027	0.0823	0.2974
-14.9	0.079628	0.0205	0.0335	-0.0072	0.0757	0.2857
-14.8	0.081828	0.0206	0.025	-0.0076	0.0673	0.2775
-14.7	0.085528	0.0146	0.0174	-0.0242	0.0612	0.2755
-14.6	0.082928	0.0134	0.0119	-0.0235	0.0616	0.2738
-14.5	0.084628	0.0171	0.0132	-0.0246	0.0571	0.2683
-14.4	0.088728	0.0223	0.0205	-0.0159	0.0514	0.2629
-14.3	0.090228	0.0248	0.0257	-0.0067	0.0524	0.2611
-14.2	0.089428	0.0255	0.022	-0.0037	0.059	0.265
-14.1	0.085428	0.0269	0.0225	-0.0048	0.0636	0.2701
-14	0.082128	0.024301	0.021601	-0.0016	0.0597	0.2638
-13.9	0.083628	0.0371	0.033	-0.0008	0.0581	0.2602
-13.8	0.082828	0.0384	0.031	0.0117	0.0537	0.2555
-13.7	0.084728	0.0187	0.0235	0.0146	0.0628	0.2675
-13.6	0.069428	0.0246	0.02	0.0031	0.0621	0.258
-13.5	0.067628	0.0226	0.0226	-0.0019	0.0461	0.2464
-13.4	0.076428	0.0187	0.0274	0.006	0.0454	0.2541
-13.3	0.071728	0.0183	0.0201	0.0099	0.0515	0.2548
-13.2	0.069728	0.0249	0.0291	0.0074	0.0507	0.2561
-13.1	0.067028	0.0286	0.0382	0.0171	0.0592	0.243
-13	0.068628	0.034901	0.034901	0.0234	0.0631	0.2426
-12.9	0.062428	0.0483	0.0534	0.0199	0.0534	0.2337
-12.8	0.056028	0.0602	0.0626	0.0303	0.0571	0.2212
-12.7	0.052328	0.0567	0.0827	0.0424	0.0673	0.2398
-12.6	0.034828	0.051101	0.083701	0.0514	0.0751	0.2426
-12.5	0.025528	0.0448	0.087	0.0511	0.0848	0.2571
-12.4	0.011828	0.0408	0.0806	0.0543	0.080501	0.255001
-12.3	0.009428	0.0331	0.0693	0.0512	0.0629	0.2614
-12.2	-0.00457	0.0201	0.0337	0.0393	0.0459	0.2516
-12.1	-0.00827	0.0125	0.0456	0.0185	0.0457	0.2555
-12	-0.01647	-0.0045	0.0504	0.0148	0.0501	0.2541
-11.9	-0.03117	-0.0007	0.0555	0.0058	0.0463	0.2501
-11.8	-0.04467	-0.0091	0.0757	0.0049	0.0161	0.2245
-11.7	-0.04027	-0.0108	0.0771	0.0172	0.0112	0.1645
-11.6	-0.03607	-0.0092	0.065299	0.0112	0.019	0.1559
-11.5	-0.03817	-0.0079	0.0498	0.0139	0.0157	0.1227
-11.4	-0.02707	-0.0084	0.0461	0.0062	0.017199	0.112499
-11.3	-0.01597	0.0004	0.0481	0.0174	0.0109	0.1104
-11.2	-0.00027	0.0067	0.0459	0.0168	0.0155	0.1208
-11.1	0.005428	0.0064	0.0474	0.0146	0.0205	0.1277
-11	0.011228	0.001	0.0478	0.0198	0.0282	0.1233
-10.9	0.018728	0.0089	0.0421	0.0163	0.0322	0.1294
-10.8	0.026928	0.0069	0.0358	0.0157	0.0397	0.1318
-10.7	0.035828	0.0045	0.0398	0.0137	0.0422	0.1419
-10.6	0.042128	0.005	0.0443	0.0277	0.0436	0.1329
-10.5	0.053528	0.0115	0.0426	0.0196	0.0515	0.1343
-10.4	0.055128	0.0113	0.0415	0.0221	0.0479	0.1376
-10.3	0.064328	0.0238	0.0419	0.0286	0.0567	0.1482
-10.2	0.070528	0.0068	0.033	0.0401	0.0592	0.1465
-10.1	0.079928	0.0133	0.0299	0.0402	0.0757	0.1657
-10	0.080128	0.0131	0.027	0.0488	0.0767	0.176
-9.9	0.090828	0.046399	0.009299	0.0486	0.0758	0.1938
-9.8	0.093328	0.0447	-0.0021	0.0444	0.0816	0.1982
-9.7	0.097128	0.0161	-0.0056	0.0269	0.0771	0.2368
-9.6	0.106728	-0.0078	-0.008	0.0273	0.0839	0.2201
-9.5	0.125628	-0.0261	0.022299	0.042	0.0913	0.1905
-9.4	0.136428	-0.0582	-0.0086	0.034399	0.0782	0.1522
-9.3	0.146028	-0.069	-0.0155	0.0011	0.069099	0.114999
-9.2	0.151128	-0.0696	-0.022	-0.0115	0.0336	0.056
-9.1	0.182928	-0.0722	-0.0227	-0.0128	0.0152	0.0472
-9	0.185028	-0.0693	-0.0165	-0.0117	0.0193	0.0537
-8.9	0.178428	-0.0596	-0.0071	-0.0063	0.0367	0.0746
-8.8	0.169228	-0.0385	0.0026	0.0075	0.0471	0.0866
-8.7	0.160228	-0.0289	0.0129	0.0181	0.0586	0.0897
-8.6	0.148128	-0.0306	0.0129	0.0278	0.0746	0.0989
-8.5	0.137128	-0.0284	0.0174	0.0252	0.0733	0.103
-8.4	0.130428	-0.0212	0.0249	0.0244	0.0712	0.1053
-8.3	0.125728	-0.018	0.0284	0.0309	0.0762	0.1035
-8.2	0.121328	-0.0181	0.0196	0.0283	0.0815	0.1098
-8.1	0.110128	-0.0208	0.0186	0.019	0.0881	0.1075
-8	0.102428	-0.0205	0.0135	0.0147	0.0862	0.1049
-7.9	0.099728	-0.0205	0.0107	0.0098	0.0866	0.1046
-7.8	0.095428	-0.0167	0.0127	0.0157	0.08	0.1008
-7.7	0.093028	-0.018	0.0106	0.02	0.0743	0.1011
-7.6	0.087728	-0.0145	0.0106	0.0171	0.0746	0.0971
-7.5	0.081928	-0.0129	0.0078	0.0203	0.071	0.0993
-7.4	0.079228	-0.0139	0.0094	0.02	0.0722	0.1039
-7.3	0.072428	-0.0152	0.0093	0.0238	0.0727	0.1072
-7.2	0.067828	-0.0158	0.0088	0.0221	0.075	0.104
-7.1	0.063028	-0.0156	0.0091	0.0189	0.0716	0.1008
-7	0.061328	-0.0137	0.0097	0.0173	0.0724	0.0953
-6.9	0.059028	-0.0154	0.0084	0.0194	0.0686	0.0905
-6.8	0.057528	-0.0125	0.0074	0.0196	0.0694	0.0852
-6.7	0.052328	-0.0163	0.0071	0.0178	0.0657	0.0778
-6.6	0.050728	-0.0169	0.0034	0.0129	0.0666	0.0839
-6.5	0.046728	-0.0186	0.0002	0.0097	0.0594	0.0804
-6.4	0.046428	-0.0123	0.0031	0.0097	0.0484	0.0759
-6.3	0.045728	-0.0086	0.002	0.0092	0.0433	0.0746
-6.2	0.043328	-0.0071	0.0019	0.0115	0.0453	0.0804
-6.1	0.038028	-0.0026	0.0059	0.0134	0.0474	0.0796
-6	0.034328	-0.0029	0.0089	0.0164	0.0529	0.0756
-5.9	0.030728	-0.0038	0.009	0.0124	0.0603	0.0742
-5.8	0.023428	-0.0047	0.0068	0.0141	0.0599	0.0628
-5.7	0.019528	-0.0051	0.0002	0.0106	0.0519	0.0547
-5.6	0.017628	-0.0069	-0.0038	0.009	0.0438	0.0484
-5.5	0.015428	-0.009	0.0021	0.003	0.0328	0.0409
-5.4	0.014828	-0.0062	0.0031	0.0011	0.0249	0.0303
-5.3	0.016228	-0.0012	0.0055	0.0018	0.0168	0.0217
-5.2	0.015928	-0.0007	0.0032	0.0045	0.0109	0.0186
-5.1	0.012428	0.001	0.0017	0.0032	0.0111	0.0149
-5	0.006528	0	0	0.0018	0.0057	0.0079
-4.9	0.006328	-0.0012	0.0005	0	0.0016	0.0038
-4.8	0.005028	-0.0049	-0.0002	-0.0026	0	0
-4.7	0.002828	-0.0035	0.0027	-0.0085	-0.0023	-0.0014
-4.6	0.000228	-0.0076		-0.0101	-0.007	-0.0071
-4.5	-0.00107	-0.0091	-0.0042	-0.0117	-0.0123	-0.0124
-4.4	-0.00297	-0.01	-0.0053	-0.0131	-0.0193	-0.0203
-4.3	-0.00317	-0.0139	-0.0076	-0.0161	-0.0227	-0.0228
-4.2	-0.00457	-0.0174	-0.01	-0.02	-0.0246	-0.0254
-4.1	-0.00597	-0.0171	-0.0093	-0.0192	-0.0336	-0.0286
-4	-0.00507	-0.0162	-0.0087	-0.0161	-0.0416	-0.033
-3.9	-0.00547	-0.0137	-0.0102	-0.015	-0.0441	-0.0311
-3.8	-0.01067	-0.0169	-0.0133	-0.0139	-0.043	-0.0327
-3.7	-0.01527	-0.0179	-0.0121	-0.0179	-0.0399	-0.0337
-3.6	-0.01987	-0.0197	-0.0201	-0.0144	-0.0413	-0.0343
-3.5	-0.02407	-0.0245	-0.0255	-0.0177	-0.0383	-0.0379
-3.4	-0.02857	-0.0308	-0.0336	-0.0213	-0.0482	-0.0451
-3.3	-0.02677	-0.0275	-0.0266	-0.0208	-0.0556	-0.0539
-3.2	-0.02437	-0.0296	-0.0293	-0.0146	-0.0666	-0.0607
-3.1	-0.02027	-0.0288	-0.0288	-0.0128	-0.0685	-0.0623
-3	-0.02357	-0.0297	-0.0274	-0.0148	-0.0747	-0.0682
-2.9	-0.02367	-0.0388	-0.0307	-0.0215	-0.0769	-0.0713
-2.8	-0.02267	-0.0356	-0.0288	-0.0232	-0.0746	-0.0732
-2.7	-0.02197	-0.0394	-0.0314	-0.0279	-0.076	-0.0773
-2.6	-0.01887	-0.0331	-0.0173	-0.0309	-0.0789	-0.0823
-2.5	-0.01997	-0.0357	-0.0184	-0.0291	-0.0847	-0.0853
-2.4	-0.01777	-0.0237	-0.0105	-0.0354	-0.087	-0.0859
-2.3	-0.02277	-0.0198	-0.0037	-0.0226	-0.094	-0.084
-2.2	-0.02037	-0.0162	0.005	-0.0212	-0.087	-0.0758
-2.1	-0.02927	-0.0216	0.0101	-0.0139	-0.084	-0.0765
-2	-0.03087	-0.0288	0.0095	-0.015	-0.0867	-0.0712
-1.9	-0.03237	-0.0367	-0.0011	-0.0192	-0.0931	-0.0748
-1.8	-0.03677	-0.0424	0.0008	-0.0453	-0.1043	-0.0873
-1.7	-0.03057	-0.0341	0.0023	-0.0452	-0.1043	-0.0969
-1.6	-0.01937	-0.0268	0.0105	-0.037	-0.1042	-0.093
-1.5	-0.01587	-0.0258	-0.005	-0.0331	-0.0868	-0.0838
-1.4	-0.02337	-0.0258	-0.005	-0.018	-0.0721	-0.0687
-1.3	-0.03247	-0.0258	-0.005	-0.0118	-0.0796	-0.0719
-1.2	-0.03327	-0.0258	-0.0036	-0.0118	-0.0796	-0.0719
-1.1	-0.03947	-0.016	-0.0016	-0.0118	-0.078	-0.0719
-1	-0.03327	-0.0181	-0.0016	-0.0116	-0.078	-0.0754
-0.9	-0.02897	-0.016	-0.0026	-0.0118	-0.0758	-0.0754
-0.8	0.097228	-0.016	-0.0036	-0.0118	-0.0758	-0.0889
-0.7	0.134128			-0.0118	-0.0758	-0.0984
-0.6	0.097228				-0.0758	-0.1002
-0.5	-0.02897
-0.4	0.097228
-0.3	0.134128
-0.2	0.135428
-0.1	0.144528
0	0.162328
0.100002	0.225628
0.200001	0.352528
0.300003	0.577328
0.400002	2.16753
0.5	2.63213
0.600002	2.63213
0.700001	2.63213
0.800003	2.63213
0.900002	2.63213
1	2.63213
1.1	2.63213
1.2	2.63213
1.3	2.63213
1.4	3.59023
1.5	4.70133
1.6	6.07033
1.7	6.07033
1.8	4.70133	0.521138	4.12654
1.9	3.59023	0.5926	4.2877	19.0173
2	2.63213	0.83482	4.38052	19.7127	94.9789	253.139
2.1	1.75833	0.855224	4.59202	20.2318	103.59	263.888
2.2	0.771528	0.951911	4.72801	22.3327	111.444	273.111
2.3	0.252428	1.04531	4.80501	24.1292	119.484	281.616
2.4	-0.50457	1.04531	4.95591	26.1771	127.014	289.202
2.5	-1.12527	1.2726	5.26	28.448	133.631	295.974
2.6	-1.43477	1.39381	5.43211	30.9472	140.284	302.278
2.7	-1.72087	1.44771	5.73791	33.5441	146.283	307.952
2.8	-2.05687	1.47641	6.22981	36.331	152.504	313.361
2.9	-2.37487	1.61111	6.64931	39.3556	158.061	318.123
3	-2.70127	1.7121	6.9857	42.3325	163.334	322.861
3.1	-2.96857	1.8124	7.3274	45.2068	168.039	327.018
3.2	-3.14997	1.8895	7.6361	48.2823	172.601	330.727
3.3	-3.28517	1.9199	8.0294	51.1864	176.838	334.296
3.4	-3.41667	1.9627	8.5259	54.2643	180.84	337.794
3.5	-3.49657	1.9821	8.9807	57.279	184.494	341.065
3.6	-3.52657	2.0691	9.4712	60.2369	187.933	344.141
3.7	-3.60507	2.1665	9.9877	63.06	191.16	346.928
3.8	-3.63047	2.2053	10.418	65.9238	194.196	349.673
3.9	-3.66117	2.2753	10.9384	68.7654	197.06	352.283
4	-3.71467	2.3687	11.5411	71.5883	199.816	354.605
4.1	-3.72587	2.4123	12.0747	74.3511	202.506	356.979
4.2	-3.75557	2.5039	12.664	77.0047	204.986	359.199
4.3	-3.80037	2.5994	13.2389	79.64	207.246	361.373
4.4	-3.81397	2.6923	13.8317	82.0525	209.482	363.447
4.5	-3.84037	2.7611	14.4511	84.4605	211.582	365.415
4.6	-3.85717	2.8659	15.0603	86.8247	213.611	367.304
4.7	-3.87857	2.9658	15.7185	89.1349	215.544	369.135
4.8	-3.90797	3.0268	16.3978	91.3855	217.357	370.898
4.9	-3.92057	3.1171	17.0645	93.4989	219.104	372.583
5	-3.94067	3.2091	17.7459	95.5743	220.702	374.169
5.1	-3.93237	3.2951	18.4649	97.5976	222.243	375.811
5.2	-3.93827	3.3837	19.1789	99.5629	223.748	377.385
5.3	-3.95267	3.4725	19.8605	101.403	225.258	378.876
5.4	-3.95607	3.557	20.5416	103.222	226.657	380.341
5.5	-3.95547	3.6537	21.2592	104.949	227.989	381.751
5.6	-3.96107	3.7292	21.9765	106.604	229.216	383.114
5.7	-3.97317	3.8153	22.738	108.209	230.448	384.448
5.8	-3.97927	3.9169	23.4805	109.762	231.639	385.724
5.9	-3.97157	4.0347	24.2154	111.278	232.828	387.017
6	-3.96907	4.1373	24.9587	112.728	234.023	388.224
6.1	-3.97127	4.2334	25.7376	114.113	235.106	389.428
6.2	-3.96677	4.3332	26.5473	115.39	236.098	390.579
6.3	-3.96717	4.4493	27.3568	116.615	237.06	391.758
6.4	-3.95567	4.5455	28.1663	117.853	237.996	392.896
6.5	-3.95607	4.6529	28.9816	119.03	238.94	394.056
6.6	-3.97067	4.7334	29.7596	120.234	239.85	395.134
6.7	-3.97077	4.8419	30.5285	121.401	240.783	396.163
6.8	-3.97307	4.9441	31.2917	122.506	241.634	397.182
6.9	-3.96297	5.0297	32.0702	123.495	242.463	398.202
7	-3.96337	5.0989	32.8274	124.49	243.258	399.185
7.1	-3.96057	5.2303	33.6139	125.447	244.065	400.2
7.2	-3.95297	5.3207	34.362	126.395	244.858	401.163
7.3	-3.94787	5.397	35.0983	127.298	245.623	402.079
7.4	-3.95847	5.5034	35.868	128.163	246.357	402.998
7.5	-3.95887	5.6043	36.654	128.996	247.049	403.866
7.6	-3.94647	5.7107	37.4317	129.822	247.726	404.771
7.7	-3.94157	5.815	38.2264	130.592	248.413	405.606
7.8	-3.93327	5.9218	38.9691	131.399	249.096	406.432
7.9	-3.93317	6.0095	39.7189	132.152	249.76	407.291
8	-3.93157	6.1186	40.4636	132.891	250.427	408.1
8.1	-3.93077	6.2438	41.2274	133.537	251.06	408.918
8.2	-3.92987	6.366	41.9058	134.193	251.702	409.724
8.3	-3.92697	6.4735	42.6603	134.864	252.31	410.501
8.4	-3.92027	6.6022	43.3592	135.484	252.906	411.294
8.5	-3.91677	6.7188	44.0812	136.108	253.458	412.056
8.6	-3.91367	6.8222	44.7778	136.725	254	412.792
8.7	-3.91017	6.9247	45.4472	137.33	254.561	413.479
8.8	-3.90787	7.063	46.1405	137.95	255.113	414.2
8.9	-3.90297	7.1871	46.8175	138.53	255.648	414.892
9	-3.89787	7.3175	47.4694	139.054	256.195	415.588
9.1	-3.89747	7.4508	48.1226	139.593	256.695	416.282
9.2	-3.89657	7.5733	48.7634	140.115	257.225	416.97
9.3	-3.89377	7.685	49.4218	140.598	257.742	417.649
9.4	-3.88997	7.7996	50.0485	141.123	258.245	418.325
9.5	-3.88627	7.9097	50.6613	141.614	258.726	418.988
9.6	-3.88597	8.0397	51.2637	142.05	259.198	419.649
9.7	-3.88667	8.1704	51.861	142.501	259.672	420.314
9.8	-3.88397	8.3037	52.44	142.943	260.132	420.957
9.9	-3.88137	8.4281	53.0105	143.378	260.581	421.599
10	-3.87727	8.5637	53.5757	143.804	261.038	422.252
10.1	-3.87047	8.6946	54.1239	144.231	261.489	422.871
10.2	-3.86817	8.8295	54.6553	144.631	261.948	423.48
10.3	-3.86687	8.9684	55.1773	145.042	262.38	424.075
10.4	-3.86327	9.1071	55.6956	145.433	262.805	424.678
10.5	-3.85887	9.2481	56.204	145.814	263.215	425.268
10.6	-3.85427	9.3949	56.7117	146.192	263.654	425.868
10.7	-3.85287	9.5383	57.2024	146.554	264.107	426.444
10.8	-3.85217	9.6798	57.6799	146.897	264.538	427.012
10.9	-3.84987	9.836	58.1613	147.24	264.944	427.582
11	-3.84437	9.9626	58.6346	147.588	265.36	428.165
11.1	-3.84237	10.1045	59.0966	147.914	265.774	428.727
11.2	-3.84177	10.2443	59.5634	148.232	266.171	429.271
11.3	-3.83707	10.3832	60.0156	148.54	266.562	429.824
11.4	-3.83337	10.5228	60.4541	148.844	266.969	430.352
11.5	-3.82847	10.6551	60.8917	149.148	267.367	430.901
11.6	-3.82577	10.8077	61.3087	149.453	267.761	431.431
11.7	-3.82137	10.9534	61.7168	149.771	268.154	431.95
11.8	-3.81737	11.0892	62.1217	150.079	268.526	432.463
11.9	-3.81307	11.2044	62.5163	150.386	268.898	432.968
12	-3.80917	11.329	62.9053	150.683	269.28	433.475
12.1	-3.81007	11.4633	63.2999	150.973	269.65	433.971
12.2	-3.80317	11.6091	63.6673	151.249	270.007	434.459
12.3	-3.79547	11.7486	64.0212	151.526	270.375	434.954
12.4	-3.79267	11.8807	64.3877	151.802	270.754	435.439
12.5	-3.78847	12.0271	64.7485	152.07	271.111	435.918
12.6	-3.78187	12.1664	65.0904	152.34	271.465	436.407
12.7	-3.77777	12.3072	65.4416	152.583	271.806	436.882
12.8	-3.77297	12.4446	65.7816	152.83	272.145	437.327
12.9	-3.76937	12.58	66.1145	153.077	272.486	437.794
13	-3.76887	12.7319	66.4404	153.318	272.827	438.268
13.1	-3.76657	12.8952	66.7525	153.542	273.163	438.728
13.2	-3.76147	13.0657	67.0638	153.763	273.501	439.183
13.3	-3.75817	13.2003	67.3697	153.999	273.847	439.637
13.4	-3.75467	13.333	67.6823	154.229	274.187	440.092
13.5	-3.75527	13.4804	67.972	154.455	274.512	440.533
13.6	-3.74787	13.6228	68.2537	154.674	274.827	440.971
13.7	-3.74467	13.7772	68.5196	154.895	275.146	441.398
13.8	-3.73787	13.9302	68.7903	155.119	275.457	441.828
13.9	-3.73227	14.0795	69.0618	155.337	275.761	442.261
14	-3.72687	14.246	69.3191	155.541	276.072	442.705
14.1	-3.72287	14.4024	69.5761	155.75	276.385	443.135
14.2	-3.71757	14.5489	69.8403	155.967	276.683	443.566
14.3	-3.71367	14.6938	70.0946	156.194	276.973	443.976
14.4	-3.70637	14.85	70.3429	156.409	277.271	444.403
14.5	-3.70337	14.9955	70.5735	156.614	277.555	444.818
14.6	-3.69617	15.1593	70.812	156.823	277.837	445.223
14.7	-3.69017	15.3302	71.052	157.018	278.123	445.618
14.8	-3.68337	15.4853	71.2846	157.212	278.411	446.015
14.9	-3.67947	15.6423	71.508	157.408	278.696	446.421
15	-3.67647	15.7914	71.7241	157.603	278.988	446.829
15.1	-3.67127	15.9413	71.9363	157.805	279.278	447.217
15.2	-3.66337	16.0784	72.1561	158.006	279.553	447.593
15.3	-3.65607	16.2135	72.37	158.185	279.847	447.982
15.4	-3.65147	16.35	72.5693	158.365	280.152	448.368
15.5	-3.64967	16.4814	72.7758	158.549	280.435	448.756
15.6	-3.64347	16.6268	72.9877	158.725	280.719	449.139
15.7	-3.63317	16.7763	73.1858	158.906	281.012	449.523
15.8	-3.62387	16.9165	73.372	159.088	281.298	449.911
15.9	-3.61847	17.0505	73.5541	159.28	281.584	450.292
16	-3.61557	17.1923	73.7361	159.463	281.866	450.672
16.1	-3.61027	17.3341	73.902	159.637	282.135	451.034
16.2	-3.60567	17.4798	74.0742	159.804	282.412	451.402
16.3	-3.60087	17.6284	74.2357	159.969	282.685	451.766
16.4	-3.59347	17.7885	74.4098	160.158	282.943	452.131
16.5	-3.58877	17.9385	74.5709	160.349	283.192	452.497
16.6	-3.58107	18.0856	74.7305	160.518	283.466	452.867
16.7	-3.58077	18.2234	74.888	160.683	283.734	453.227
16.8	-3.57257	18.3752	75.0407	160.858	283.993	453.589
16.9	-3.56837	18.5257	75.1995	161.034	284.246	453.945
17	-3.56317	18.6628	75.3572	161.204	284.509	454.287
17.1	-3.55607	18.8146	75.5079	161.377	284.769	454.633
17.2	-3.55077	18.9611	75.6559	161.561	285.036	454.983
17.3	-3.54387	19.1106	75.8135	161.748	285.286	455.324
17.4	-3.53807	19.2541	75.9662	161.925	285.533	455.68
17.5	-3.53107	19.3915	76.1084	162.084	285.8	456.021
17.6	-3.52447	19.5245	76.2477	162.241	286.061	456.356
17.7	-3.51767	19.653	76.3874	162.416	286.315	456.695
17.8	-3.51227	19.7934	76.5267	162.595	286.568	457.023
17.9	-3.50707	19.9204	76.6582	162.762	286.821	457.357
18	-3.50157	20.0504	76.7964	162.924	287.072	457.683
18.1	-3.49417	20.1873	76.9328	163.086	287.324	458.021
18.2	-3.48387	20.3076	77.0594	163.25	287.569	458.367
18.3	-3.47747	20.434	77.1883	163.4	287.813	458.724
18.4	-3.47407	20.5649	77.3137	163.554	288.064	459.06
18.5	-3.46477	20.6881	77.4357	163.716	288.324	459.394
18.6	-3.45977	20.8162	77.5599	163.878	288.581	459.724
18.7	-3.45677	20.9347	77.6739	164.049	288.841	460.052
18.8	-3.45107	21.0535	77.79	164.204	289.096	460.383
18.9	-3.44687	21.1853	77.9016	164.355	289.343	460.706
19	-3.43997	21.3082	78.007	164.504	289.592	461.03
19.1	-3.43187	21.4366	78.1183	164.657	289.838	461.349
19.2	-3.42387	21.5601	78.2264	164.813	290.073	461.667
19.3	-3.41717	21.6774	78.3371	164.989	290.311	461.982
19.4	-3.40907	21.7965	78.4466	165.155	290.571	462.311
19.5	-3.40427	21.9233	78.5568	165.305	290.815	462.638
19.6	-3.39857	22.0468	78.6681	165.459	291.061	462.96
19.7	-3.39437	22.1738	78.7838	165.615	291.3	463.29
19.8	-3.38977	22.3004	78.8956	165.771	291.537	463.616
19.9	-3.38537	22.4197	79.0116	165.931	291.778	463.924
20	-3.38117	22.5419	79.1281	166.093	292.02	464.228
20.1	-3.37587	22.6725	79.2408	166.244	292.262	464.544
20.2	-3.37097	22.8065	79.357	166.387	292.504	464.872
20.3	-3.36607	22.9368	79.4648	166.548	292.75	465.169
20.4	-3.35857	23.0701	79.5679	166.703	292.995	465.476
20.5	-3.35727	23.1934	79.6783	166.858	293.227	465.776
20.6	-3.35167	23.3104	79.796	167.014	293.463	466.075
20.7	-3.34707	23.4196	79.8994	167.17	293.694	466.371
20.8	-3.34167	23.5344	79.9984	167.324	293.93	466.661
20.9	-3.34207	23.647	80.0993	167.478	294.156	466.954
21	-3.33577	23.7734	80.2002	167.622	294.391	467.244
21.1	-3.33147	23.8954	80.3055	167.774	294.616	467.536
21.2	-3.32447	24.007	80.4055	167.934	294.842	467.829
21.3	-3.32017	24.1223	80.5041	168.097	295.064	468.108
21.4	-3.31677	24.2375	80.6051	168.259	295.28	468.4
21.5	-3.31147	24.3465	80.7071	168.419	295.514	468.697
21.6	-3.30647	24.4573	80.797	168.579	295.736	468.982
21.7	-3.30357	24.5696	80.8872	168.729	295.949	469.273
21.8	-3.30147	24.6784	80.9843	168.881	296.168	469.562
21.9	-3.29557	24.7934	81.0864	169.014	296.394	469.85
22	-3.29157	24.9074	81.1807	169.167	296.615	470.149
22.1	-3.28567	25.0116	81.2864	169.324	296.825	470.443
22.2	-3.28207	25.1179	81.3921	169.472	297.039	470.727
22.3	-3.28077	25.2296	81.4905	169.62	297.247	471.01
22.4	-3.27737	25.3458	81.5897	169.758	297.452	471.297
22.5	-3.27457	25.4584	81.6886	169.897	297.652	471.564
22.6	-3.27007	25.5607	81.7895	170.036	297.86	471.832
22.7	-3.26737	25.668	81.8921	170.156	298.069	472.093
22.8	-3.26257	25.7645	81.9894	170.299	298.278	472.365
22.9	-3.25867	25.8699	82.0879	170.449	298.478	472.635
23	-3.25687	25.986	82.1828	170.599	298.665	472.908
23.1	-3.25287	26.0966	82.2759	170.748	298.857	473.174
23.2	-3.25007	26.2025	82.3627	170.899	299.058	473.448
23.3	-3.24777	26.3091	82.4523	171.053	299.26	473.705
23.4	-3.24497	26.4149	82.5555	171.197	299.459	473.971
23.5	-3.24227	26.5191	82.6549	171.353	299.663	474.234
23.6	-3.23937	26.6236	82.7553	171.501	299.884	474.507
23.7	-3.24277	26.7333	82.8513	171.649	300.107	474.775
23.8	-3.24417	26.8319	82.9402	171.8	300.319	475.048
23.9	-3.24407	26.9277	83.0256	171.941	300.527	475.308
24	-3.24327	27.0188	83.1169	172.092	300.725	475.56
24.1	-3.23947	27.1222	83.1969	172.241	300.925	475.818
24.2	-3.23657	27.2203	83.2784	172.387	301.144	476.074
24.3	-3.23547	27.3209	83.3656	172.525	301.357	476.332
24.4	-3.23377	27.4174	83.4515	172.665	301.573	476.598
24.5	-3.22997	27.5108	83.533	172.803	301.787	476.863
24.6	-3.23167	27.6103	83.6186	172.959	302.001	477.127
24.7	-3.23187	27.7131	83.6965	173.11	302.197	477.39
24.8	-3.22907	27.8179	83.7805	173.26	302.404	477.656
24.9	-3.22647	27.9161	83.8633	173.413	302.601	477.918
25	-3.22337	28.0076	83.9514	173.56	302.793	478.167
25.1	-3.22097	28.1051	84.0452	173.707	302.993	478.427
25.2	-3.22167	28.2006	84.131	173.855	303.192	478.694
25.3	-3.21927	28.2988	84.2109	173.999	303.391	478.94
25.4	-3.21827	28.3973	84.2934	174.142	303.584	479.192
25.5	-3.21747	28.4924	84.3751	174.286	303.793	479.447
25.6	-3.21457	28.5826	84.452	174.426	303.986	479.691
25.7	-3.20997	28.6823	84.5422	174.555	304.186	479.934
25.8	-3.20707	28.778	84.633	174.683	304.383	480.175
25.9	-3.20227	28.8633	84.7191	174.818	304.575	480.424
26	-3.20437	28.9541	84.8062	174.951	304.771	480.669
26.1	-3.20247	29.0484	84.8942	175.082	304.974	480.909
26.2	-3.19757	29.1403	84.9813	175.21	305.177	481.154
26.3	-3.19537	29.228	85.0697	175.338	305.38	481.408
26.4	-3.19627	29.3161	85.1616	175.468	305.58	481.661
26.5	-3.19617	29.4074	85.2528	175.606	305.77	481.918
26.6	-3.19267	29.5	85.3478	175.748	305.931	482.175
26.7	-3.19187	29.5924	85.4385	175.887	306.112	482.434
26.8	-3.19337	29.6842	85.5136	176.012	306.304	482.685
26.9	-3.19487	29.774	85.5991	176.143	306.495	482.926
27	-3.19047	29.8628	85.6831	176.263	306.69	483.17
27.1	-3.18827	29.9498	85.7675	176.391	306.878	483.428
27.2	-3.18557	30.042	85.8522	176.531	307.082	483.689
27.3	-3.18707	30.127	85.9303	176.681	307.283	483.947
27.4	-3.18567	30.2028	86.0133	176.813	307.471	484.185
27.5	-3.18347	30.2895	86.1006	176.939	307.651	484.411
27.6	-3.17787	30.3788	86.1881	177.068	307.85	484.632
27.7	-3.17227	30.466	86.2727	177.196	308.06	484.849
27.8	-3.16867	30.5473	86.3472	177.331	308.269	485.08
27.9	-3.16767	30.6337	86.4268	177.465	308.464	485.329
28	-3.16997	30.7177	86.5168	177.603	308.648	485.573
28.1	-3.16607	30.7904	86.5919	177.745	308.846	485.816
28.2	-3.16467	30.8656	86.6696	177.88	309.046	486.052
28.3	-3.16327	30.9441	86.7515	178.002	309.235	486.29
28.4	-3.15927	31.0281	86.8308	178.136	309.409	486.517
28.5	-3.15247	31.1103	86.9024	178.275	309.597	486.746
28.6	-3.14907	31.19	86.9829	178.413	309.791	486.984
28.7	-3.14877	31.2729	87.0603	178.544	309.976	487.224
28.8	-3.14727	31.3548	87.1405	178.68	310.15	487.455
28.9	-3.14427	31.4249	87.2145	178.811	310.315	487.685
29	-3.14147	31.5011	87.2853	178.949	310.491	487.914
29.1	-3.13717	31.5729	87.3557	179.078	310.673	488.135
29.2	-3.13467	31.6538	87.4352	179.204	310.848	488.35
29.3	-3.13017	31.7216	87.5105	179.334	311.02	488.562
29.4	-3.12687	31.7871	87.5816	179.473	311.199	488.784
29.5	-3.12577	31.8551	87.6582	179.59	311.386	489.007
29.6	-3.12287	31.9269	87.7329	179.709	311.569	489.225
29.7	-3.11837	31.9935	87.7978	179.821	311.745	489.432
29.8	-3.11177	32.0606	87.8723	179.945	311.932	489.636
29.9	-3.10777	32.1295	87.9398	180.072	312.118	489.856
30	-3.10107	32.1996	88.0153	180.205	312.307	490.08
30.1	-3.09677	32.2725	88.0878	180.339	312.477	490.312
30.2	-3.09247	32.3405	88.1559	180.489	312.656	490.54
30.3	-3.09177	32.4094	88.2236	180.636	312.839	490.773
30.4	-3.09187	32.4797	88.2961	180.778	313.017	491
30.5	-3.08877	32.5421	88.3694	180.906	313.192	491.214
30.6	-3.08767	32.6014	88.4421	181.034	313.359	491.426
30.7	-3.08517	32.6646	88.516	181.164	313.539	491.648
30.8	-3.08317	32.7377	88.5979	181.297	313.717	491.87
30.9	-3.08027	32.8067	88.6743	181.429	313.878	492.086
31	-3.07637	32.8776	88.742	181.569	314.04	492.3
31.1	-3.07687	32.9495	88.8158	181.698	314.216	492.515
31.2	-3.07647	33.0176	88.8859	181.82	314.394	492.719
31.3	-3.07197	33.0817	88.9626	181.941	314.571	492.928
31.4	-3.07207	33.1499	89.0432	182.076	314.747	493.129
31.5	-3.06947	33.2203	89.113	182.218	314.932	493.32
31.6	-3.06717	33.291	89.1867	182.344	315.102	493.525
31.7	-3.06587	33.3606	89.2585	182.475	315.273	493.726
31.8	-3.06637	33.4244	89.3278	182.601	315.436	493.922
31.9	-3.06877	33.4877	89.4003	182.73	315.598	494.115
32	-3.06767	33.5543	89.4742	182.85	315.756	494.318
32.1	-3.06517	33.6183	89.5479	182.964	315.925	494.518
32.2	-3.06237	33.6862	89.6174	183.09	316.091	494.72
32.3	-3.06117	33.7457	89.6807	183.212	316.262	494.912
32.4	-3.05967	33.8052	89.7486	183.317	316.421	495.102
32.5	-3.05677	33.8658	89.8212	183.434	316.581	495.291
32.6	-3.05197	33.9246	89.8968	183.548	316.742	495.495
32.7	-3.05277	33.9825	89.9639	183.652	316.909	495.689
32.8	-3.05067	34.0407	90.0319	183.75	317.086	495.878
32.9	-3.04827	34.1033	90.0993	183.877	317.252	496.07
33	-3.04267	34.1689	90.1678	184	317.415	496.264
33.1	-3.04027	34.2308	90.2399	184.126	317.58	496.455
33.2	-3.03917	34.2843	90.3093	184.243	317.744	496.645
33.3	-3.03927	34.3416	90.37	184.355	317.909	496.835
33.4	-3.03837	34.4062	90.4361	184.466	318.07	497.023
33.5	-3.03687	34.4699	90.4989	184.588	318.229	497.219
33.6	-3.03557	34.5278	90.56	184.712	318.383	497.415
33.7	-3.04007	34.5853	90.6262	184.827	318.549	497.608
33.8	-3.04167	34.64	90.6903	184.944	318.703	497.78
33.9	-3.04007	34.7035	90.7589	185.058	318.849	497.971
34	-3.03957	34.7595	90.8258	185.193	318.983	498.168
34.1	-3.03697	34.8093	90.8966	185.322	319.134	498.36
34.2	-3.03997	34.8623	90.9649	185.43	319.285	498.563
34.3	-3.04097	34.9165	91.0392	185.541	319.43	498.756
34.4	-3.03907	34.9719	91.1129	185.667	319.572	498.952
34.5	-3.03937	35.0212	91.1788	185.791	319.719	499.157
34.6	-3.04097	35.0676	91.2438	185.905	319.865	499.348
34.7	-3.04157	35.119	91.314	186.015	320.012	499.527
34.8	-3.03827	35.1746	91.386	186.117	320.16	499.711
34.9	-3.03597	35.229	91.4458	186.231	320.303	499.914
35	-3.03527	35.2839	91.5053	186.337	320.461	500.111
35.1	-3.03657	35.3383	91.5803	186.44	320.617	500.293
35.2	-3.03327	35.3949	91.6496	186.548	320.782	500.475
35.3	-3.03127	35.4472	91.7093	186.655	320.945	500.664
35.4	-3.03587	35.5026	91.7788	186.749	321.101	500.848
35.5	-3.03657	35.5574	91.8431	186.862	321.247	501.027
35.6	-3.03417	35.6077	91.9052	186.977	321.401	501.215
35.7	-3.03657	35.6613	91.9617	187.085	321.557	501.397
35.8	-3.03687	35.7145	92.0247	187.183	321.7	501.573
35.9	-3.03277	35.7647	92.091	187.285	321.842	501.749
36	-3.03067	35.8189	92.1587	187.396	321.995	501.927
36.1	-3.03027	35.8735	92.2205	187.51	322.14	502.111
36.2	-3.02927	35.9238	92.2788	187.627	322.287	502.308
36.3	-3.03297	35.9765	92.341	187.734	322.435	502.49
36.4	-3.03277	36.0322	92.3978	187.835	322.572	502.67
36.5	-3.02937	36.0891	92.4585	187.948	322.719	502.852
36.6	-3.02907	36.1397	92.5151	188.068	322.868	503.019
36.7	-3.02777	36.1912	92.5703	188.18	323.008	503.193
36.8	-3.02937	36.2475	92.6293	188.292	323.145	503.364
36.9	-3.02467	36.294	92.6762	188.409	323.289	503.547
37	-3.02267	36.3439	92.7296	188.517	323.43	503.729
37.1	-3.02407	36.4016	92.7925	188.623	323.561	503.905
37.2	-3.01647	36.449	92.8479	188.73	323.695	504.073
37.3	-3.01327	36.497	92.908	188.83	323.839	504.243
37.4	-3.01407	36.5454	92.9712	188.936	323.984	504.417
37.5	-3.00887	36.5929	93.0299	189.052	324.146	504.592
37.6	-3.00577	36.6433	93.0911	189.167	324.301	504.772
37.7	-3.00677	36.6853	93.1453	189.278	324.452	504.95
37.8	-3.00607	36.7271	93.1936	189.373	324.599	505.139
37.9	-3.00307	36.773	93.2471	189.47	324.744	505.322
38	-2.99447	36.8211	93.3036	189.577	324.896	505.501
38.1	-2.99077	36.8717	93.3641	189.689	325.046	505.677
38.2	-2.98857	36.9122	93.4213	189.794	325.196	505.851
38.3	-2.98757	36.953	93.4828	189.902	325.354	506.027
38.4	-2.98897	36.9955	93.5431	190.026	325.5	506.193
38.5	-2.98687	37.0367	93.5989	190.15	325.631	506.358
38.6	-2.98387	37.0796	93.6531	190.268	325.755	506.524
38.7	-2.98157	37.1258	93.7097	190.386	325.881	506.688
38.8	-2.97797	37.1696	93.77	190.498	326.024	506.854
38.9	-2.97437	37.2098	93.8223	190.616	326.17	507.019
39	-2.97247	37.2555	93.8783	190.73	326.32	507.179
39.1	-2.97467	37.2976	93.9365	190.842	326.452	507.347
39.2	-2.97077	37.3386	93.9858	190.946	326.588	507.523
39.3	-2.96857	37.3806	94.034	191.047	326.714	507.689
39.4	-2.96407	37.4245	94.0885	191.15	326.846	507.861
39.5	-2.95997	37.4654	94.1487	191.257	326.972	508.028
39.6	-2.95527	37.5033	94.2002	191.357	327.111	508.198
39.7	-2.95207	37.5479	94.2526	191.448	327.245	508.372
39.8	-2.94917	37.5873	94.3003	191.546	327.387	508.54
39.9	-2.94557	37.6205	94.3503	191.646	327.519	508.712
40	-2.94697	37.656	94.3964	191.739	327.639	508.867
40.1	-2.94427	37.6914	94.4469	191.83	327.758	509.018
40.2	-2.94027	37.7345	94.5009	191.933	327.902	509.176
40.3	-2.93347	37.7752	94.5585	192.033	328.053	509.332
40.4	-2.92787	37.8074	94.6133	192.139	328.207	509.501
40.5	-2.92877	37.8436	94.6754	192.252	328.359	509.672
40.6	-2.92717	37.8778	94.7368	192.372	328.499	509.836
40.7	-2.92067	37.9135	94.7901	192.484	328.633	510.004
40.8	-2.91837	37.9507	94.8362	192.595	328.764	510.161
40.9	-2.91697	37.9826	94.887	192.704	328.905	510.317
41	-2.91457	38.0217	94.9325	192.819	329.049	510.468
41.1	-2.91197	38.0582	94.9838	192.933	329.192	510.63
41.2	-2.90967	38.0889	95.0397	193.047	329.336	510.807
41.3	-2.90957	38.1165	95.0866	193.15	329.463	510.973
41.4	-2.90927	38.1522	95.1378	193.254	329.58	511.121
41.5	-2.90417	38.1843	95.1867	193.362	329.696	511.269
41.6	-2.89947	38.2242	95.245	193.461	329.812	511.413
41.7	-2.89727	38.2613	95.3023	193.576	329.935	511.556
41.8	-2.89107	38.3039	95.3578	193.687	330.064	511.718
41.9	-2.89307	38.3459	95.4151	193.782	330.188	511.886
42	-2.89397	38.3816	95.4707	193.879	330.327	512.045
42.1	-2.89477	38.4158	95.5261	193.969	330.461	512.202
42.2	-2.89557	38.4518	95.5845	194.068	330.583	512.35
42.3	-2.89317	38.4852	95.6432	194.172	330.709	512.485
42.4	-2.88817	38.5184	95.6923	194.265	330.836	512.624
42.5	-2.88497	38.553	95.7438	194.362	330.962	512.763
42.6	-2.88197	38.5862	95.7912	194.45	331.09	512.898
42.7	-2.87827	38.6208	95.8421	194.542	331.22	513.053
42.8	-2.87397	38.6545	95.8922	194.648	331.338	513.2
42.9	-2.86717	38.6876	95.944	194.747	331.469	513.346
43	-2.86567	38.7232	96.0021	194.848	331.583	513.494
43.1	-2.86447	38.7561	96.0556	194.952	331.701	513.639
43.2	-2.86227	38.7893	96.1098	195.056	331.83	513.778
43.3	-2.86487	38.8208	96.1645	195.154	331.944	513.915
43.4	-2.86227	38.8586	96.2176	195.252	332.058	514.056
43.5	-2.85977	38.8883	96.2671	195.358	332.174	514.21
43.6	-2.85817	38.9174	96.323	195.457	332.299	514.36
43.7	-2.85837	38.9435	96.3749	195.55	332.42	514.504
43.8	-2.85417	38.9736	96.4253	195.638	332.536	514.641
43.9	-2.84877	39.0054	96.4842	195.721	332.646	514.778
44	-2.84367	39.0347	96.5424	195.811	332.755	514.923
44.1	-2.84177	39.0605	96.5852	195.896	332.869	515.062
44.2	-2.84107	39.0907	96.6251	195.982	332.981	515.194
44.3	-2.83787	39.121	96.6723	196.065	333.09	515.342
44.4	-2.83427	39.1514	96.7175	196.155	333.199	515.486
44.5	-2.82997	39.183	96.7611	196.246	333.306	515.62
44.6	-2.82757	39.2174	96.8071	196.342	333.413	515.754
44.7	-2.82607	39.2502	96.8572	196.429	333.533	515.894
44.8	-2.82747	39.281	96.9011	196.508	333.654	516.031
44.9	-2.82537	39.3125	96.9525	196.591	333.773	516.167
45	-2.82397	39.3495	97.0004	196.68	333.888	516.298
45.1	-2.82097	39.3795	97.043	196.773	334	516.429
45.2	-2.81907	39.4127	97.0828	196.862	334.119	516.567
45.3	-2.82147	39.4416	97.1219	196.953	334.235	516.706
45.4	-2.82117	39.4729	97.1691	197.04	334.359	516.844
45.5	-2.82167	39.5089	97.217	197.132	334.481	516.984
45.6	-2.81907	39.5457	97.2646	197.232	334.592	517.121
45.7	-2.81787	39.5787	97.3107	197.323	334.712	517.264
45.8	-2.81857	39.6135	97.3539	197.425	334.832	517.401
45.9	-2.81917	39.6447	97.3989	197.524	334.957	517.533
46	-2.81877	39.6763	97.4454	197.607	335.082	517.661
46.1	-2.81747	39.7058	97.492	197.697	335.205	517.792
46.2	-2.81447	39.7342	97.5384	197.788	335.338	517.941
46.3	-2.81397	39.7649	97.5822	197.879	335.455	518.08
46.4	-2.81307	39.793	97.6282	197.975	335.567	518.218
46.5	-2.81187	39.8282	97.6793	198.076	335.685	518.353
46.6	-2.81117	39.8561	97.7315	198.187	335.798	518.485
46.7	-2.80967	39.8825	97.7681	198.28	335.917	518.63
46.8	-2.81367	39.912	97.8086	198.37	336.021	518.759
46.9	-2.81367	39.9396	97.8501	198.471	336.13	518.888
47	-2.81067	39.9655	97.8944	198.563	336.243	519.026
47.1	-2.81167	39.9919	97.935	198.657	336.356	519.16
47.2	-2.81107	40.0165	97.9756	198.744	336.458	519.295
47.3	-2.80907	40.0412	98.0237	198.831	336.563	519.426
47.4	-2.80577	40.0644	98.0669	198.918	336.664	519.546
47.5	-2.80157	40.0912	98.1188	198.998	336.776	519.674
47.6	-2.79927	40.1261	98.1721	199.08	336.885	519.801
47.7	-2.79527	40.1494	98.2178	199.189	336.988	519.929
47.8	-2.79457	40.1726	98.2574	199.277	337.094	520.067
47.9	-2.79727	40.196	98.294	199.367	337.202	520.188
48	-2.79277	40.2237	98.3315	199.455	337.309	520.302
48.1	-2.78757	40.2496	98.3751	199.546	337.408	520.426
48.2	-2.78127	40.2795	98.4167	199.639	337.516	520.547
48.3	-2.77807	40.3012	98.4604	199.744	337.633	520.67
48.4	-2.77527	40.3274	98.5009	199.837	337.751	520.799
48.5	-2.77577	40.3592	98.5457	199.926	337.856	520.925
48.6	-2.76927	40.3915	98.588	200.015	337.959	521.051
48.7	-2.76597	40.422	98.6361	200.116	338.074	521.188
48.8	-2.76677	40.4499	98.6848	200.21	338.189	521.335
48.9	-2.76837	40.4776	98.729	200.303	338.304	521.473
49	-2.76797	40.498	98.768	200.401	338.416	521.606
49.1	-2.76757	40.5203	98.8112	200.499	338.518	521.728
49.2	-2.76577	40.5482	98.8526	200.597	338.621	521.861
49.3	-2.76077	40.5743	98.8996	200.696	338.72	521.993
49.4	-2.75617	40.5982	98.9536	200.794	338.83	522.123
49.5	-2.75407	40.6228	98.9984	200.893	338.943	522.253
49.6	-2.75317	40.6476	99.0401	200.981	339.044	522.38
49.7	-2.75387	40.6735	99.0907	201.074	339.146	522.505
49.8	-2.75117	40.6971	99.1465	201.173	339.266	522.636
49.9	-2.75107	40.7296	99.2005	201.267	339.377	522.781
50	-2.75197	40.7532	99.2477	201.363	339.485	522.917
50.1	-2.75427	40.7782	99.2919	201.454	339.599	523.048
50.2	-2.75867	40.8077	99.3425	201.547	339.71	523.173
50.3	-2.75697	40.8339	99.3915	201.642	339.82	523.308
50.4	-2.75407	40.8608	99.4379	201.732	339.924	523.452
50.5	-2.75187	40.8791	99.4927	201.824	340.029	523.575
50.6	-2.74947	40.8962	99.5385	201.912	340.137	523.708
50.7	-2.74857	40.9192	99.5853	202.003	340.237	523.841
50.8	-2.74517	40.9425	99.6344	202.096	340.34	523.977
50.9	-2.74117	40.9609	99.6839	202.189	340.459	524.12
51	-2.73897	40.9857	99.7342	202.278	340.574	524.255
51.1	-2.73747	41.0053	99.7829	202.363	340.684	524.385
51.2	-2.73567	41.0276	99.8353	202.452	340.8	524.508
51.3	-2.73407	41.0495	99.8905	202.543	340.91	524.633
51.4	-2.73147	41.0687	99.9397	202.633	341.019	524.755
51.5	-2.73067	41.0947	99.998	202.711	341.127	524.874
51.6	-2.72777	41.1184	100.046	202.8	341.236	524.998
51.7	-2.72717	41.1384	100.09	202.885	341.347	525.117
51.8	-2.72867	41.1642	100.143	202.966	341.448	525.229
51.9	-2.72467	41.1862	100.19	203.048	341.552	525.342
52	-2.72047	41.2065	100.241	203.136	341.66	525.456
52.1	-2.71937	41.2304	100.293	203.221	341.764	525.573
52.2	-2.71577	41.2562	100.343	203.307	341.87	525.691
52.3	-2.71427	41.278	100.39	203.392	341.982	525.806
52.4	-2.71387	41.2977	100.434	203.476	342.088	525.923
52.5	-2.71217	41.3191	100.483	203.56	342.194	526.041
52.6	-2.71117	41.3392	100.53	203.656	342.297	526.153
52.7	-2.70737	41.3629	100.582	203.745	342.399	526.271
52.8	-2.70587	41.3861	100.626	203.832	342.501	526.381
52.9	-2.70177	41.4093	100.669	203.924	342.601	526.498
53	-2.69997	41.4284	100.711	204.015	342.695	526.612
53.1	-2.69777	41.4526	100.755	204.101	342.797	526.723
53.2	-2.69687	41.4754	100.805	204.183	342.9	526.844
53.3	-2.69547	41.5003	100.853	204.264	343	526.969
53.4	-2.69597	41.5216	100.902	204.352	343.098	527.087
53.5	-2.69367	41.5447	100.951	204.442	343.2	527.207
53.6	-2.69427	41.5675	100.995	204.523	343.288	527.322
53.7	-2.69507	41.586	101.034	204.601	343.387	527.435
53.8	-2.69447	41.6044	101.076	204.675	343.487	527.541
53.9	-2.69507	41.6236	101.128	204.753	343.582	527.651
54	-2.69177	41.6471	101.171	204.829	343.683	527.759
54.1	-2.69117	41.6734	101.219	204.915	343.775	527.869
54.2	-2.69077	41.6969	101.258	205.005	343.869	527.982
54.3	-2.69147	41.7192	101.305	205.096	343.966	528.091
54.4	-2.69327	41.746	101.357	205.188	344.064	528.205
54.5	-2.69177	41.7712	101.402	205.271	344.156	528.316
54.6	-2.69127	41.7896	101.443	205.355	344.252	528.427
54.7	-2.69477	41.8102	101.484	205.444	344.352	528.544
54.8	-2.69647	41.8343	101.532	205.521	344.45	528.653
54.9	-2.69437	41.8514	101.567	205.605	344.546	528.767
55	-2.69397	41.8698	101.606	205.683	344.643	528.879
55.1	-2.69437	41.893	101.647	205.763	344.736	528.989
55.2	-2.69067	41.9164	101.689	205.853	344.836	529.096
55.3	-2.69067	41.9457	101.74	205.936	344.942	529.209
55.4	-2.69467	41.9674	101.778	206.016	345.037	529.319
55.5	-2.69407	41.9895	101.82	206.094	345.15	529.443
55.6	-2.69747	42.0113	101.866	206.174	345.249	529.563
55.7	-2.69557	42.0346	101.912	206.261	345.339	529.663
55.8	-2.69237	42.0523	101.945	206.345	345.428	529.761
55.9	-2.69227	42.0765	101.987	206.423	345.522	529.869
56	-2.69037	42.0919	102.035	206.508	345.612	529.976
56.1	-2.68527	42.104	102.08	206.584	345.709	530.085
56.2	-2.68607	42.1189	102.121	206.656	345.801	530.195
56.3	-2.68457	42.1413	102.166	206.734	345.89	530.313
56.4	-2.68097	42.1691	102.211	206.812	345.975	530.427
56.5	-2.67767	42.1929	102.252	206.889	346.07	530.532
56.6	-2.67867	42.2128	102.3	206.97	346.164	530.631
56.7	-2.67987	42.2344	102.344	207.049	346.254	530.731
56.8	-2.68147	42.254	102.387	207.122	346.352	530.841
56.9	-2.68357	42.2733	102.429	207.2	346.452	530.961
57	-2.68577	42.2988	102.472	207.276	346.542	531.064
57.1	-2.68407	42.3192	102.513	207.354	346.635	531.164
57.2	-2.68167	42.3412	102.557	207.431	346.733	531.266
57.3	-2.68397	42.3665	102.606	207.51	346.82	531.369
57.4	-2.68097	42.3891	102.648	207.586	346.915	531.479
57.5	-2.67987	42.4075	102.685	207.668	347.004	531.595
57.6	-2.67817	42.425	102.726	207.754	347.097	531.692
57.7	-2.67837	42.4446	102.772	207.834	347.183	531.794
57.8	-2.67687	42.468	102.82	207.915	347.269	531.9
57.9	-2.67547	42.4856	102.862	207.989	347.361	532.002
58	-2.67527	42.5015	102.905	208.073	347.457	532.101
58.1	-2.67587	42.5226	102.954	208.165	347.547	532.197
58.2	-2.67417	42.5393	102.997	208.25	347.632	532.297
58.3	-2.67167	42.5628	103.047	208.335	347.726	532.413
58.4	-2.67207	42.5815	103.088	208.42	347.816	532.519
58.5	-2.66797	42.5984	103.133	208.497	347.909	532.622
58.6	-2.66957	42.611	103.169	208.582	348	532.723
58.7	-2.66707	42.6299	103.207	208.657	348.087	532.827
58.8	-2.66537	42.6433	103.252	208.731	348.181	532.919
58.9	-2.66017	42.666	103.296	208.811	348.272	533.029
59	-2.66007	42.6825	103.338	208.884	348.356	533.14
59.1	-2.65787	42.6986	103.382	208.965	348.442	533.246
59.2	-2.65707	42.713	103.425	209.044	348.528	533.343
59.3	-2.65197	42.7323	103.471	209.12	348.618	533.436
59.4	-2.64857	42.7478	103.51	209.198	348.7	533.536
59.5	-2.64377	42.762	103.552	209.28	348.784	533.633
59.6	-2.64187	42.777	103.593	209.367	348.869	533.726
59.7	-2.63777	42.7922	103.637	209.444	348.959	533.829
59.8	-2.63567	42.8135	103.683	209.521	349.046	533.926
59.9	-2.63537	42.8292	103.724	209.599	349.131	534.034
60	-2.63217	42.8479	103.773	209.676	349.225	534.143
60.1	-2.62997	42.8645	103.818	209.763	349.313	534.244
60.2	-2.62627	42.8783	103.857	209.834	349.401	534.343
60.3	-2.62717	42.8955	103.899	209.904	349.488	534.454
60.4	-2.62677	42.9149	103.936	209.983	349.574	534.554
60.5	-2.62157	42.9316	103.98	210.062	349.659	534.653
60.6	-2.62017	42.9471	104.027	210.145	349.738	534.753
60.7	-2.61707	42.961	104.067	210.226	349.82	534.853
60.8	-2.61487	42.9783	104.108	210.31	349.894	534.948
60.9	-2.61157	42.9972	104.147	210.39	349.978	535.044
61	-2.60937	43.0196	104.194	210.471	350.063	535.139
61.1	-2.60627	43.0376	104.239	210.553	350.146	535.233
61.2	-2.60217	43.0513	104.28	210.635	350.225	535.339
61.3	-2.60417	43.073	104.325	210.719	350.308	535.442
61.4	-2.60287	43.0859	104.364	210.802	350.381	535.539
61.5	-2.59727	43.1031	104.402	210.887	350.466	535.637
61.6	-2.59697	43.1206	104.446	210.966	350.541	535.728
61.7	-2.59077	43.1368	104.491	211.042	350.622	535.825
61.8	-2.58627	43.1568	104.539	211.121	350.707	535.916
61.9	-2.58417	43.1821	104.581	211.2	350.789	536.005
62	-2.58157	43.1983	104.619	211.28	350.874	536.098
62.1	-2.58197	43.2118	104.66	211.354	350.959	536.195
62.2	-2.58167	43.2327	104.71	211.433	351.042	536.284
62.3	-2.57677	43.254	104.756	211.519	351.122	536.376
62.4	-2.57357	43.2679	104.796	211.602	351.203	536.476
62.5	-2.57567	43.2819	104.834	211.683	351.284	536.574
62.6	-2.57847	43.2946	104.874	211.753	351.363	536.666
62.7	-2.57577	43.3135	104.921	211.823	351.442	536.758
62.8	-2.57227	43.3265	104.963	211.897	351.519	536.851
62.9	-2.56837	43.3455	105.015	211.965	351.596	536.939
63	-2.56487	43.3623	105.061	212.042	351.676	537.032
63.1	-2.56117	43.3793	105.11	212.117	351.765	537.124
63.2	-2.56337	43.3979	105.16	212.194	351.854	537.216
63.3	-2.56367	43.4157	105.211	212.268	351.939	537.309
63.4	-2.56187	43.43	105.263	212.342	352.022	537.403
63.5	-2.56257	43.4477	105.313	212.411	352.096	537.5
63.6	-2.56207	43.4661	105.36	212.493	352.178	537.598
63.7	-2.56017	43.4823	105.405	212.578	352.266	537.699
63.8	-2.55987	43.4979	105.451	212.649	352.352	537.798
63.9	-2.56157	43.5096	105.496	212.713	352.432	537.897
64	-2.56157	43.5315	105.543	212.779	352.515	537.993
64.1	-2.55967	43.5544	105.586	212.85	352.597	538.088
64.2	-2.55707	43.5726	105.623	212.924	352.683	538.181
64.3	-2.55867	43.5958	105.667	212.993	352.764	538.265
64.4	-2.55967	43.6159	105.711	213.073	352.84	538.352
64.5	-2.55627	43.6358	105.759	213.14	352.921	538.448
64.6	-2.55807	43.6608	105.806	213.209	352.997	538.535
64.7	-2.55647	43.6865	105.853	213.277	353.072	538.625
64.8	-2.55647	43.7057	105.894	213.344	353.151	538.717
64.9	-2.55747	43.7237	105.934	213.409	353.235	538.818
65	-2.56257	43.7389	105.979	213.478	353.321	538.907
65.1	-2.56257	43.7569	106.021	213.551	353.397	538.996
65.2	-2.56037	43.7738	106.063	213.626	353.474	539.081
65.3	-2.55927	43.7937	106.104	213.698	353.553	539.17
65.4	-2.56107	43.8117	106.145	213.77	353.629	539.254
65.5	-2.56237	43.831	106.194	213.84	353.703	539.33
65.6	-2.56217	43.8493	106.242	213.907	353.77	539.415
65.7	-2.56187	43.8665	106.29	213.972	353.843	539.495
65.8	-2.56197	43.8751	106.331	214.038	353.917	539.583
65.9	-2.56217	43.8933	106.374	214.103	353.993	539.671
66	-2.56387	43.9082	106.41	214.173	354.064	539.745
66.1	-2.56077	43.9207	106.439	214.229	354.141	539.829
66.2	-2.56317	43.937	106.477	214.284	354.213	539.912
66.3	-2.56287	43.9553	106.512	214.346	354.287	540.001
66.4	-2.55717	43.9709	106.552	214.414	354.362	540.092
66.5	-2.55527	43.9859	106.592	214.48	354.437	540.178
66.6	-2.55787	43.998	106.627	214.549	354.509	540.264
66.7	-2.55777	44.0109	106.665	214.611	354.584	540.353
66.8	-2.55777	44.0261	106.706	214.669	354.658	540.44
66.9	-2.55547	44.042	106.745	214.734	354.734	540.528
67	-2.55517	44.0597	106.785	214.802	354.8	540.609
67.1	-2.55227	44.0691	106.822	214.875	354.872	540.698
67.2	-2.55087	44.0787	106.86	214.947	354.946	540.792
67.3	-2.55267	44.0959	106.898	215.013	355.01	540.88
67.4	-2.54907	44.1087	106.933	215.082	355.075	540.964
67.5	-2.54567	44.1251	106.976	215.145	355.137	541.057
67.6	-2.54377	44.1441	107.025	215.209	355.203	541.142
67.7	-2.54017	44.163	107.067	215.282	355.276	541.229
67.8	-2.54157	44.1814	107.106	215.355	355.349	541.319
67.9	-2.54377	44.195	107.144	215.426	355.423	541.412
68	-2.54547	44.2115	107.186	215.491	355.495	541.492
68.1	-2.54597	44.2253	107.221	215.559	355.566	541.575
68.2	-2.54307	44.2402	107.258	215.629	355.644	541.664
68.3	-2.54517	44.255	107.301	215.699	355.713	541.744
68.4	-2.54237	44.2734	107.345	215.773	355.783	541.815
68.5	-2.53857	44.2879	107.39	215.835	355.86	541.894
68.6	-2.53897	44.3002	107.432	215.903	355.932	541.974
68.7	-2.53777	44.319	107.475	215.971	356.002	542.053
68.8	-2.53767	44.3353	107.51	216.041	356.073	542.131
68.9	-2.53707	44.3535	107.549	216.112	356.137	542.214
69	-2.53727	44.3665	107.586	216.179	356.199	542.296
69.1	-2.53707	44.3834	107.628	216.246	356.263	542.367
69.2	-2.53527	44.3985	107.664	216.312	356.325	542.443
69.3	-2.53177	44.4102	107.7	216.375	356.394	542.528
69.4	-2.53047	44.421	107.74	216.439	356.458	542.608
69.5	-2.52577	44.4365	107.78	216.499	356.521	542.686
69.6	-2.52107	44.4491	107.816	216.558	356.591	542.764
69.7	-2.51697	44.4642	107.857	216.619	356.668	542.844
69.8	-2.51517	44.4724	107.893	216.679	356.739	542.922
69.9	-2.50937	44.4884	107.931	216.741	356.81	542.998
70	-2.50697	44.5055	107.972	216.808	356.876	543.071
70.1	-2.50037	44.5218	108.008	216.869	356.95	543.15
70.2	-2.50017	44.5367	108.046	216.937	357.025	543.236
70.3	-2.49897	44.5561	108.086	216.998	357.098	543.316
70.4	-2.49607	44.57	108.119	217.067	357.165	543.393
70.5	-2.49347	44.5788	108.155	217.13	357.234	543.478
70.6	-2.49417	44.5925	108.187	217.19	357.298	543.554
70.7	-2.49057	44.6081	108.229	217.252	357.364	543.627
70.8	-2.48577	44.623	108.268	217.317	357.436	543.702
70.9	-2.48207	44.6389	108.306	217.386	357.507	543.785
71	-2.48147	44.6568	108.345	217.447	357.57	543.863
71.1	-2.47757	44.6745	108.383	217.514	357.636	543.945
71.2	-2.47577	44.6848	108.421	217.584	357.707	544.028
71.3	-2.47527	44.695	108.461	217.647	357.776	544.111
71.4	-2.47567	44.7103	108.502	217.712	357.841	544.193
71.5	-2.47367	44.7299	108.548	217.783	357.905	544.273
71.6	-2.46977	44.7433	108.589	217.856	357.972	544.358
71.7	-2.46757	44.7571	108.627	217.927	358.05	544.445
71.8	-2.46887	44.7684	108.667	217.989	358.125	544.523
71.9	-2.46837	44.7862	108.707	218.05	358.198	544.601
72	-2.46567	44.7978	108.746	218.116	358.267	544.687
72.1	-2.46337	44.8209	108.79	218.18	358.34	544.771
72.2	-2.46347	44.8415	108.837	218.253	358.412	544.843
72.3	-2.45817	44.8566	108.883	218.329	358.488	544.926
72.4	-2.46017	44.8711	108.921	218.403	358.556	545.008
72.5	-2.46347	44.8872	108.964	218.47	358.624	545.086
72.6	-2.46297	44.9019	109.004	218.535	358.688	545.162
72.7	-2.45967	44.9209	109.049	218.596	358.754	545.241
72.8	-2.45777	44.9398	109.091	218.663	358.821	545.319
72.9	-2.45497	44.9585	109.133	218.73	358.887	545.403
73	-2.45447	44.9773	109.178	218.804	358.948	545.485
73.1	-2.45387	44.9928	109.218	218.873	359.014	545.569
73.2	-2.45527	45.013	109.258	218.939	359.087	545.646
73.3	-2.45477	45.0317	109.304	218.997	359.15	545.722
73.4	-2.45137	45.0468	109.348	219.065	359.215	545.802
73.5	-2.44877	45.0644	109.391	219.135	359.286	545.885
73.6	-2.44787	45.0817	109.435	219.204	359.355	545.967
73.7	-2.44797	45.0968	109.477	219.269	359.424	546.05
73.8	-2.45057	45.1108	109.516	219.336	359.491	546.134
73.9	-2.45087	45.1269	109.553	219.397	359.553	546.207
74	-2.44937	45.1437	109.592	219.455	359.616	546.276
74.1	-2.44517	45.1588	109.628	219.522	359.682	546.35
74.2	-2.44307	45.177	109.667	219.588	359.751	546.43
74.3	-2.44137	45.1962	109.701	219.649	359.821	546.509
74.4	-2.43947	45.2109	109.74	219.705	359.885	546.578
74.5	-2.43927	45.2279	109.777	219.772	359.951	546.649
74.6	-2.43707	45.2437	109.816	219.837	360.022	546.724
74.7	-2.43587	45.2587	109.857	219.906	360.091	546.8
74.8	-2.43657	45.2692	109.897	219.969	360.158	546.875
74.9	-2.43707	45.2801	109.933	220.031	360.221	546.949
75	-2.43587	45.2958	109.969	220.092	360.277	547.018
75.1	-2.43327	45.3079	110.01	220.153	360.336	547.088
75.2	-2.42957	45.3219	110.047	220.208	360.391	547.155
75.3	-2.42717	45.3381	110.09	220.258	360.447	547.224
75.4	-2.42427	45.3523	110.132	220.322	360.505	547.298
75.5	-2.42097	45.3677	110.171	220.386	360.567	547.373
75.6	-2.42157	45.3868	110.212	220.45	360.631	547.443
75.7	-2.42377	45.4026	110.249	220.515	360.695	547.514
75.8	-2.42227	45.415	110.286	220.575	360.755	547.584
75.9	-2.42237	45.4332	110.33	220.632	360.818	547.654
76	-2.42247	45.4477	110.371	220.688	360.879	547.723
76.1	-2.41987	45.4623	110.408	220.745	360.936	547.796
76.2	-2.41997	45.4775	110.441	220.805	360.992	547.863
76.3	-2.41767	45.4925	110.475	220.862	361.053	547.927
76.4	-2.41627	45.5074	110.517	220.921	361.112	547.986
76.5	-2.41357	45.5248	110.562	220.977	361.175	548.061
76.6	-2.41457	45.5437	110.604	221.036	361.238	548.139
76.7	-2.41457	45.5599	110.649	221.097	361.301	548.21
76.8	-2.41647	45.5724	110.683	221.158	361.364	548.276
76.9	-2.41787	45.5883	110.716	221.219	361.423	548.348
77	-2.42017	45.6027	110.75	221.279	361.481	548.42
77.1	-2.41867	45.6167	110.785	221.339	361.537	548.495
77.2	-2.41687	45.628	110.82	221.395	361.59	548.562
77.3	-2.41487	45.6415	110.854	221.448	361.645	548.623
77.4	-2.41217	45.6576	110.891	221.5	361.704	548.687
77.5	-2.40967	45.6703	110.93	221.555	361.754	548.756
77.6	-2.40757	45.681	110.967	221.614	361.813	548.822
77.7	-2.40697	45.696	110.998	221.671	361.873	548.89
77.8	-2.40497	45.7063	111.037	221.728	361.925	548.949
77.9	-2.40027	45.7241	111.078	221.783	361.979	549.019
78	-2.39887	45.7379	111.111	221.837	362.039	549.086
78.1	-2.39777	45.7503	111.15	221.892	362.099	549.146
78.2	-2.39897	45.7609	111.183	221.948	362.151	549.201
78.3	-2.39627	45.772	111.221	222.006	362.21	549.267
78.4	-2.39657	45.7869	111.257	222.068	362.268	549.331
78.5	-2.39277	45.7998	111.288	222.125	362.329	549.393
78.6	-2.39077	45.8128	111.33	222.178	362.389	549.459
78.7	-2.38877	45.8299	111.371	222.24	362.449	549.529
78.8	-2.38507	45.8427	111.41	222.299	362.509	549.601
78.9	-2.38527	45.8577	111.447	222.361	362.573	549.675
79	-2.38667	45.8712	111.482	222.418	362.631	549.746
79.1	-2.38697	45.8804	111.517	222.479	362.688	549.811
79.2	-2.38497	45.8926	111.552	222.537	362.75	549.871
79.3	-2.38137	45.9086	111.588	222.593	362.809	549.932
79.4	-2.37757	45.9215	111.627	222.654	362.87	550.001
79.5	-2.37357	45.9334	111.664	222.713	362.935	550.062
79.6	-2.37287	45.9444	111.7	222.772	362.992	550.125
79.7	-2.37217	45.9583	111.734	222.823	363.057	550.193
79.8	-2.37157	45.967	111.769	222.878	363.11	550.25
79.9	-2.36647	45.9819	111.808	222.931	363.167	550.302
80	-2.36237	45.9997	111.853	222.985	363.219	550.355
80.1	-2.35727	46.0124	111.886	223.046	363.274	550.422
80.2	-2.35617	46.0259	111.925	223.104	363.337	550.486
80.3	-2.35687	46.0379	111.968	223.155	363.392	550.549
80.4	-2.35437	46.052	112.011	223.208	363.449	550.611
80.5	-2.35167	46.0644	112.053	223.267	363.508	550.675
80.6	-2.35037	46.0724	112.091	223.328	363.574	550.742
80.7	-2.35147	46.0805	112.128	223.384	363.625	550.803
80.8	-2.34707	46.0899	112.171	223.437	363.676	550.868
80.9	-2.34077	46.105	112.211	223.493	363.733	550.931
81	-2.33647	46.1239	112.252	223.548	363.786	550.997
81.1	-2.33347	46.1367	112.291	223.615	363.838	551.067
81.2	-2.33237	46.157	112.327	223.674	363.901	551.136
81.3	-2.33497	46.173	112.373	223.73	363.957	551.201
81.4	-2.33487	46.1849	112.419	223.786	364.011	551.266
81.5	-2.33287	46.1988	112.453	223.844	364.068	551.334
81.6	-2.33227	46.217	112.49	223.899	364.128	551.402
81.7	-2.33197	46.2257	112.527	223.955	364.184	551.471
81.8	-2.33027	46.2375	112.566	224.006	364.239	551.54
81.9	-2.33067	46.2426	112.6	224.061	364.289	551.604
82	-2.32667	46.2541	112.637	224.109	364.338	551.672
82.1	-2.32517	46.271	112.677	224.16	364.391	551.74
82.2	-2.31937	46.2818	112.715	224.216	364.44	551.806
82.3	-2.31577	46.2937	112.752	224.272	364.5	551.874
82.4	-2.31477	46.3048	112.785	224.33	364.557	551.941
82.5	-2.31357	46.3198	112.826	224.382	364.612	552.012
82.6	-2.31367	46.3299	112.855	224.438	364.662	552.077
82.7	-2.30837	46.3414	112.891	224.492	364.714	552.145
82.8	-2.30517	46.3535	112.924	224.545	364.764	552.211
82.9	-2.29927	46.3629	112.96	224.596	364.815	552.281
83	-2.29657	46.3735	112.996	224.646	364.866	552.346
83.1	-2.29237	46.3849	113.036	224.698	364.921	552.41
83.2	-2.28787	46.3961	113.076	224.753	364.978	552.471
83.3	-2.28457	46.4077	113.114	224.809	365.033	552.542
83.4	-2.28327	46.4207	113.154	224.861	365.084	552.606
83.5	-2.28017	46.4366	113.197	224.91	365.136	552.664
83.6	-2.27727	46.4505	113.238	224.968	365.189	552.73
83.7	-2.27457	46.4633	113.285	225.024	365.247	552.8
83.8	-2.27417	46.4732	113.325	225.079	365.301	552.86
83.9	-2.27417	46.4902	113.362	225.129	365.356	552.917
84	-2.27477	46.5023	113.397	225.178	365.409	552.981
84.1	-2.27297	46.5124	113.43	225.229	365.46	553.044
84.2	-2.27177	46.5274	113.467	225.279	365.508	553.105
84.3	-2.26707	46.5413	113.505	225.335	365.556	553.164
84.4	-2.26397	46.5555	113.543	225.384	365.609	553.227
84.5	-2.26377	46.5623	113.58	225.439	365.658	553.289
84.6	-2.26217	46.5761	113.621	225.492	365.716	553.354
84.7	-2.26367	46.5872	113.655	225.545	365.77	553.416
84.8	-2.26157	46.5965	113.688	225.594	365.825	553.48
84.9	-2.26237	46.6127	113.724	225.646	365.881	553.539
85	-2.25987	46.6239	113.757	225.702	365.927	553.593
85.1	-2.25537	46.6392	113.797	225.752	365.975	553.654
85.2	-2.25287	46.6567	113.834	225.804	366.023	553.717
85.3	-2.25007	46.6733	113.877	225.858	366.076	553.778
85.4	-2.25137	46.6871	113.915	225.912	366.128	553.839
85.5	-2.25227	46.7035	113.951	225.966	366.181	553.898
85.6	-2.25377	46.7139	113.988	226.017	366.233	553.963
85.7	-2.25517	46.7244	114.022	226.063	366.286	554.021
85.8	-2.25347	46.7378	114.057	226.111	366.33	554.077
85.9	-2.25077	46.7543	114.09	226.153	366.382	554.143
86	-2.25217	46.7667	114.125	226.209	366.433	554.201
86.1	-2.25137	46.7771	114.154	226.257	366.488	554.262
86.2	-2.25247	46.7922	114.192	226.305	366.542	554.324
86.3	-2.25207	46.8012	114.223	226.357	366.586	554.38
86.4	-2.24717	46.8184	114.263	226.407	366.638	554.441
86.5	-2.24877	46.8337	114.299	226.458	366.684	554.496
86.6	-2.24717	46.8504	114.332	226.503	366.738	554.56
86.7	-2.24747	46.8624	114.366	226.549	366.784	554.619
86.8	-2.24587	46.8777	114.402	226.596	366.832	554.677
86.9	-2.24697	46.886	114.435	226.644	366.882	554.742
87	-2.24847	46.8963	114.469	226.688	366.932	554.804
87.1	-2.24857	46.9056	114.504	226.736	366.986	554.864
87.2	-2.24567	46.9194	114.538	226.786	367.034	554.923
87.3	-2.24357	46.9284	114.577	226.834	367.079	554.974
87.4	-2.24267	46.9402	114.61	226.885	367.126	555.028
87.5	-2.24197	46.9514	114.642	226.931	367.17	555.079
87.6	-2.24197	46.9629	114.674	226.973	367.214	555.131
87.7	-2.24047	46.9736	114.706	227.019	367.263	555.185
87.8	-2.23727	46.9857	114.742	227.07	367.309	555.24
87.9	-2.23497	46.9995	114.776	227.12	367.36	555.298
88	-2.23497	47.0173	114.815	227.166	367.406	555.352
88.1	-2.23507	47.0318	114.849	227.212	367.453	555.408
88.2	-2.23447	47.0395	114.881	227.26	367.505	555.466
88.3	-2.23617	47.0512	114.914	227.303	367.554	555.519
88.4	-2.23707	47.0623	114.945	227.349	367.601	555.57
88.5	-2.23467	47.0787	114.984	227.389	367.646	555.623
88.6	-2.23247	47.092	115.023	227.443	367.693	555.672
88.7	-2.22787	47.1053	115.058	227.491	367.745	555.736
88.8	-2.22977	47.1126	115.091	227.54	367.792	555.796
88.9	-2.23047	47.1225	115.122	227.582	367.841	555.855
89	-2.23077	47.1346	115.155	227.624	367.884	555.904
89.1	-2.22777	47.1484	115.196	227.671	367.928	555.959
89.2	-2.22497	47.1576	115.226	227.719	367.977	556.019
89.3	-2.22537	47.1678	115.265	227.765	368.025	556.079
89.4	-2.22817	47.1829	115.304	227.811	368.067	556.128
89.5	-2.22377	47.1981	115.338	227.856	368.108	556.188
89.6	-2.22157	47.2081	115.372	227.901	368.155	556.253
89.7	-2.22097	47.2167	115.401	227.943	368.194	556.312
89.8	-2.21987	47.226	115.433	227.984	368.24	556.37
89.9	-2.21897	47.2355	115.466	228.022	368.279	556.423
90	-2.21547	47.2478	115.501	228.063	368.315	556.48
90.1	-2.21137	47.257	115.531	228.108	368.354	556.536
90.2	-2.20867	47.2708	115.561	228.154	368.397	556.592
90.3	-2.20687	47.2807	115.592	228.202	368.443	556.645
90.4	-2.20397	47.2932	115.621	228.244	368.485	556.701
90.5	-2.20227	47.3015	115.649	228.292	368.527	556.754
90.6	-2.19717	47.3135	115.68	228.335	368.576	556.81
90.7	-2.19537	47.322	115.714	228.38	368.616	556.862
90.8	-2.19077	47.331	115.748	228.419	368.66	556.922
90.9	-2.18907	47.3479	115.784	228.464	368.701	556.979
91	-2.18497	47.3553	115.817	228.512	368.745	557.033
91.1	-2.17977	47.3669	115.854	228.555	368.791	557.091
91.2	-2.17877	47.3777	115.883	228.602	368.837	557.149
91.3	-2.17397	47.3882	115.915	228.645	368.888	557.211
91.4	-2.17117	47.3945	115.945	228.693	368.93	557.268
91.5	-2.16807	47.405	115.978	228.735	368.967	557.322
91.6	-2.16467	47.4146	116.013	228.784	369.013	557.38
91.7	-2.16167	47.4294	116.054	228.832	369.059	557.437
91.8	-2.15817	47.4398	116.093	228.885	369.101	557.489
91.9	-2.15497	47.4499	116.127	228.93	369.149	557.546
92	-2.15447	47.4625	116.168	228.98	369.192	557.6
92.1	-2.15117	47.4692	116.21	229.028	369.241	557.657
92.2	-2.14847	47.4762	116.244	229.073	369.284	557.708
92.3	-2.14597	47.4883	116.276	229.123	369.326	557.761
92.4	-2.14277	47.4964	116.311	229.166	369.367	557.815
92.5	-2.13947	47.5041	116.343	229.207	369.409	557.869
92.6	-2.13477	47.5126	116.376	229.249	369.45	557.918
92.7	-2.13077	47.5203	116.403	229.294	369.494	557.968
92.8	-2.12527	47.5326	116.439	229.34	369.536	558.022
92.9	-2.12147	47.5433	116.475	229.381	369.569	558.072
93	-2.11487	47.5577	116.514	229.423	369.611	558.12
93.1	-2.10987	47.5714	116.549	229.469	369.652	558.171
93.2	-2.10547	47.5803	116.58	229.516	369.697	558.226
93.3	-2.10517	47.594	116.616	229.561	369.738	558.278
93.4	-2.10077	47.6059	116.648	229.608	369.783	558.328
93.5	-2.09407	47.6184	116.686	229.657	369.834	558.383
93.6	-2.09407	47.632	116.724	229.706	369.882	558.437
93.7	-2.09207	47.645	116.76	229.753	369.933	558.486
93.8	-2.09127	47.6543	116.793	229.802	369.985	558.541
93.9	-2.09017	47.6675	116.826	229.843	370.032	558.597
94	-2.08737	47.6814	116.862	229.888	370.074	558.651
94.1	-2.08327	47.6938	116.899	229.934	370.116	558.708
94.2	-2.08017	47.7058	116.934	229.979	370.161	558.765
94.3	-2.07847	47.7209	116.972	230.024	370.203	558.822
94.4	-2.07727	47.7387	117.014	230.073	370.246	558.874
94.5	-2.07557	47.7496	117.052	230.117	370.289	558.926
94.6	-2.07657	47.756	117.087	230.164	370.335	558.982
94.7	-2.07757	47.7666	117.118	230.209	370.376	559.035
94.8	-2.07577	47.7814	117.156	230.255	370.416	559.087
94.9	-2.07187	47.8017	117.196	230.299	370.461	559.138
95	-2.07007	47.816	117.233	230.347	370.508	559.194
95.1	-2.06957	47.826	117.27	230.394	370.55	559.247
95.2	-2.06937	47.8394	117.299	230.436	370.59	559.297
95.3	-2.06717	47.8513	117.337	230.477	370.634	559.344
95.4	-2.06387	47.8642	117.378	230.525	370.673	559.39
95.5	-2.05807	47.8772	117.415	230.574	370.716	559.439
95.6	-2.05537	47.8897	117.454	230.62	370.763	559.49
95.7	-2.05537	47.905	117.49	230.663	370.808	559.541
95.8	-2.05377	47.9204	117.534	230.703	370.853	559.591
95.9	-2.05177	47.933	117.571	230.751	370.897	559.64
96	-2.04877	47.9449	117.604	230.798	370.946	559.692
96.1	-2.05017	47.9495	117.635	230.84	370.993	559.744
96.2	-2.04997	47.9626	117.676	230.881	371.035	559.79
96.3	-2.04817	47.9753	117.715	230.931	371.075	559.84
96.4	-2.04487	47.9893	117.756	230.98	371.123	559.896
96.5	-2.04457	48.0031	117.793	231.028	371.168	559.952
96.6	-2.04617	48.0162	117.827	231.07	371.211	560.003
96.7	-2.04557	48.0275	117.863	231.11	371.258	560.052
96.8	-2.04457	48.0377	117.902	231.151	371.299	560.104
96.9	-2.04277	48.0573	117.942	231.196	371.345	560.151
97	-2.04127	48.0647	117.979	231.244	371.392	560.207
97.1	-2.04247	48.0798	118.019	231.279	371.439	560.264
97.2	-2.04727	48.0874	118.056	231.319	371.479	560.314
97.3	-2.04397	48.0974	118.095	231.357	371.523	560.368
97.4	-2.04577	48.105	118.132	231.398	371.567	560.418
97.5	-2.04507	48.115	118.167	231.432	371.607	560.469
97.6	-2.04307	48.1236	118.204	231.464	371.643	560.516
97.7	-2.04097	48.1385	118.242	231.502	371.681	560.566
97.8	-2.03857	48.1513	118.274	231.539	371.718	560.613
97.9	-2.03687	48.1604	118.308	231.581	371.758	560.665
98	-2.03747	48.171	118.341	231.619	371.798	560.711
98.1	-2.03647	48.181	118.37	231.658	371.837	560.763
98.2	-2.03307	48.1969	118.403	231.694	371.875	560.815
98.3	-2.02947	48.2124	118.439	231.738	371.914	560.859
98.4	-2.02597	48.2241	118.471	231.783	371.958	560.906
98.5	-2.02617	48.2419	118.504	231.822	372.004	560.958
98.6	-2.02877	48.255	118.533	231.866	372.046	561.005
98.7	-2.02687	48.2687	118.564	231.905	372.087	561.056
98.8	-2.02817	48.2772	118.593	231.946	372.123	561.103
98.9	-2.02757	48.2859	118.625	231.988	372.168	561.151
99	-2.02887	48.2953	118.657	232.028	372.214	561.196
99.1	-2.02907	48.3067	118.691	232.067	372.255	561.245
99.2	-2.02747	48.3185	118.722	232.107	372.298	561.301
99.3	-2.02677	48.3322	118.754	232.149	372.342	561.353
99.4	-2.02837	48.3408	118.782	232.192	372.384	561.401
99.5	-2.02947	48.3543	118.809	232.231	372.425	561.454
99.6	-2.03047	48.3648	118.841	232.273	372.462	561.496
99.7	-2.02477	48.3762	118.875	232.307	372.498	561.538
99.8	-2.02237	48.3871	118.908	232.351	372.538	561.583
99.9	-2.01937	48.3982	118.939	232.391	372.579	561.628
100	-2.01857	48.4089	118.972	232.436	372.618	561.673
100.1	-2.01597	48.4193	119.005	232.482	372.656	561.72
100.2	-2.01447	48.4327	119.038	232.52	372.695	561.768
100.3	-2.01447	48.4462	119.066	232.562	372.737	561.812
100.4	-2.01277	48.458	119.094	232.605	372.779	561.86
100.5	-2.01287	48.4618	119.121	232.646	372.822	561.904
100.6	-2.01257	48.4742	119.157	232.68	372.863	561.948
100.7	-2.01037	48.4857	119.188	232.722	372.898	561.984
100.8	-2.00277	48.4929	119.216	232.763	372.944	562.029
100.9	-2.00437	48.4996	119.252	232.799	372.988	562.074
101	-2.00277	48.5085	119.283	232.833	373.022	562.114
101.1	-1.99807	48.5229	119.315	232.872	373.058	562.158
101.2	-1.99457	48.5386	119.345	232.91	373.096	562.205
101.3	-1.99227	48.55	119.374	232.945	373.136	562.254
101.4	-1.99257	48.5639	119.407	232.984	373.175	562.296
101.5	-1.99017	48.5763	119.441	233.028	373.216	562.341
101.6	-1.98947	48.5903	119.47	233.068	373.259	562.39
101.7	-1.99047	48.6028	119.504	233.107	373.3	562.44
101.8	-1.99057	48.6098	119.533	233.146	373.341	562.487
101.9	-1.99077	48.6202	119.559	233.179	373.378	562.529
102	-1.98947	48.6338	119.592	233.216	373.415	562.57
102.1	-1.98527	48.6461	119.625	233.25	373.447	562.613
102.2	-1.97947	48.6615	119.656	233.289	373.482	562.663
102.3	-1.97837	48.6715	119.69	233.322	373.528	562.709
102.4	-1.97937	48.6822	119.721	233.359	373.569	562.757
102.5	-1.97707	48.6971	119.751	233.392	373.608	562.802
102.6	-1.97407	48.7075	119.783	233.427	373.644	562.848
102.7	-1.96887	48.7167	119.811	233.464	373.68	562.896
102.8	-1.96597	48.7263	119.842	233.5	373.717	562.944
102.9	-1.96177	48.7358	119.866	233.536	373.756	562.995
103	-1.95847	48.7415	119.891	233.573	373.792	563.04
103.1	-1.95567	48.7522	119.92	233.608	373.832	563.077
103.2	-1.94957	48.7589	119.95	233.647	373.865	563.116
103.3	-1.94287	48.7732	119.983	233.686	373.906	563.162
103.4	-1.94097	48.7818	120.014	233.721	373.943	563.205
103.5	-1.93737	48.7941	120.046	233.757	373.979	563.253
103.6	-1.93557	48.8104	120.08	233.792	374.017	563.299
103.7	-1.93327	48.822	120.113	233.829	374.058	563.343
103.8	-1.93217	48.8303	120.145	233.866	374.101	563.39
103.9	-1.93197	48.84	120.177	233.904	374.142	563.434
104	-1.92977	48.851	120.211	233.936	374.18	563.477
104.1	-1.92767	48.8646	120.242	233.981	374.216	563.521
104.2	-1.92517	48.878	120.282	234.026	374.257	563.567
104.3	-1.92507	48.891	120.32	234.072	374.299	563.615
104.4	-1.92627	48.897	120.357	234.112	374.342	563.667
104.5	-1.92977	48.9065	120.39	234.151	374.384	563.718
104.6	-1.93047	48.9242	120.432	234.19	374.416	563.756
104.7	-1.92617	48.9321	120.466	234.227	374.452	563.8
104.8	-1.92557	48.9399	120.498	234.262	374.493	563.845
104.9	-1.92647	48.952	120.534	234.297	374.522	563.886
105	-1.92147	48.966	120.565	234.336	374.555	563.927
105.1	-1.91517	48.975	120.597	234.376	374.593	563.974
105.2	-1.91517	48.9801	120.625	234.414	374.629	564.016
105.3	-1.91497	48.9883	120.655	234.446	374.664	564.059
105.4	-1.91107	49.0038	120.689	234.478	374.693	564.095
105.5	-1.90407	49.0123	120.725	234.512	374.726	564.135
105.6	-1.89927	49.023	120.76	234.55	374.763	564.18
105.7	-1.89967	49.0353	120.795	234.593	374.799	564.225
105.8	-1.89807	49.0448	120.822	234.631	374.841	564.28
105.9	-1.89917	49.052	120.854	234.662	374.879	564.326
106	-1.89947	49.0591	120.888	234.697	374.912	564.37
106.1	-1.89507	49.0713	120.928	234.732	374.949	564.411
106.2	-1.89347	49.0769	120.955	234.77	374.988	564.453
106.3	-1.89137	49.0908	120.985	234.804	375.026	564.5
106.4	-1.89047	49.1068	121.014	234.84	375.06	564.542
106.5	-1.88587	49.1198	121.044	234.876	375.101	564.587
106.6	-1.88607	49.136	121.084	234.91	375.136	564.63
106.7	-1.88427	49.1451	121.113	234.946	375.169	564.673
106.8	-1.88207	49.1532	121.136	234.983	375.207	564.72
106.9	-1.88497	49.1619	121.162	235.019	375.243	564.761
107	-1.88187	49.1722	121.192	235.052	375.279	564.802
107.1	-1.87947	49.1847	121.224	235.087	375.313	564.85
107.2	-1.87757	49.1933	121.252	235.122	375.349	564.896
107.3	-1.87647	49.2004	121.285	235.155	375.386	564.941
107.4	-1.87547	49.206	121.317	235.19	375.423	564.983
107.5	-1.87257	49.2119	121.346	235.22	375.457	565.025
107.6	-1.86997	49.2192	121.37	235.261	375.492	565.065
107.7	-1.86567	49.222	121.395	235.29	375.525	565.111
107.8	-1.86417	49.2375	121.425	235.319	375.553	565.156
107.9	-1.85887	49.2505	121.454	235.346	375.586	565.192
108	-1.85077	49.2577	121.489	235.382	375.624	565.238
108.1	-1.85027	49.2604	121.513	235.418	375.661	565.283
108.2	-1.85017	49.2706	121.542	235.443	375.696	565.322
108.3	-1.85037	49.2789	121.573	235.47	375.726	565.353
108.4	-1.84527	49.2906	121.602	235.505	375.757	565.392
108.5	-1.84257	49.3037	121.637	235.538	375.788	565.429
108.6	-1.84297	49.3143	121.667	235.571	375.823	565.47
108.7	-1.84337	49.3256	121.695	235.607	375.861	565.519
108.8	-1.84647	49.3354	121.731	235.64	375.896	565.565
108.9	-1.84677	49.3483	121.765	235.673	375.926	565.608
109	-1.84677	49.3643	121.797	235.71	375.959	565.65
109.1	-1.84667	49.3776	121.832	235.746	375.998	565.697
109.2	-1.85077	49.3893	121.861	235.781	376.032	565.739
109.3	-1.85407	49.4028	121.891	235.815	376.066	565.781
109.4	-1.85577	49.4086	121.923	235.856	376.094	565.821
109.5	-1.85487	49.4186	121.96	235.892	376.127	565.858
109.6	-1.85537	49.434	121.992	235.927	376.158	565.898
109.7	-1.85517	49.4459	122.022	235.957	376.2	565.938
109.8	-1.85797	49.4546	122.05	235.987	376.233	565.981
109.9	-1.85937	49.4635	122.083	236.017	376.266	566.019
110	-1.85897	49.4785	122.111	236.05	376.296	566.058
110.1	-1.85917	49.4914	122.141	236.083	376.331	566.094
110.2	-1.85847	49.5023	122.17	236.12	376.369	566.135
110.3	-1.85997	49.5133	122.192	236.146	376.407	566.177
110.4	-1.86017	49.5268	122.224	236.172	376.437	566.217
110.5	-1.85737	49.5435	122.259	236.21	376.469	566.255
110.6	-1.85407	49.5538	122.288	236.249	376.503	566.297
110.7	-1.85497	49.5667	122.322	236.278	376.54	566.339
110.8	-1.85707	49.5852	122.361	236.321	376.57	566.376
110.9	-1.85277	49.5955	122.395	236.358	376.606	566.425
111	-1.85707	49.6059	122.425	236.391	376.648	566.474
111.1	-1.86377	49.616	122.455	236.421	376.685	566.513
111.2	-1.86407	49.6288	122.481	236.457	376.723	566.559
111.3	-1.86347	49.644	122.515	236.49	376.759	566.602
111.4	-1.86547	49.6537	122.544	236.528	376.795	566.647
111.5	-1.86647	49.6648	122.574	236.559	376.832	566.691
111.6	-1.86957	49.672	122.606	236.594	376.866	566.733
111.7	-1.86747	49.6777	122.637	236.629	376.908	566.776
111.8	-1.86717	49.6923	122.672	236.661	376.942	566.814
111.9	-1.86367	49.7029	122.701	236.696	376.971	566.853
112	-1.85957	49.7157	122.732	236.727	377.008	566.896
112.1	-1.85987	49.7263	122.764	236.762	377.045	566.936
112.2	-1.85937	49.7359	122.794	236.798	377.083	566.972
112.3	-1.85807	49.7448	122.823	236.841	377.116	567.013
112.4	-1.85757	49.7548	122.854	236.876	377.15	567.054
112.5	-1.85857	49.7629	122.885	236.912	377.179	567.092
112.6	-1.85397	49.7769	122.922	236.937	377.213	567.134
112.7	-1.85167	49.7902	122.957	236.972	377.249	567.172
112.8	-1.84837	49.8	122.99	237.012	377.285	567.213
112.9	-1.84847	49.8168	123.028	237.048	377.323	567.253
113	-1.85127	49.8284	123.061	237.081	377.357	567.296
113.1	-1.85057	49.838	123.093	237.115	377.397	567.337
113.2	-1.85187	49.8477	123.129	237.15	377.436	567.377
113.3	-1.85297	49.8602	123.162	237.181	377.469	567.418
113.4	-1.85277	49.8796	123.196	237.218	377.505	567.458
113.5	-1.85377	49.8943	123.231	237.257	377.54	567.497
113.6	-1.85277	49.9124	123.264	237.291	377.581	567.547
113.7	-1.85767	49.9268	123.306	237.327	377.612	567.598
113.8	-1.85917	49.9396	123.343	237.364	377.651	567.642
113.9	-1.86147	49.949	123.374	237.397	377.692	567.687
114	-1.86487	49.9579	123.405	237.43	377.724	567.729
114.1	-1.86567	49.9718	123.441	237.462	377.754	567.767
114.2	-1.86367	49.9885	123.48	237.499	377.783	567.808
114.3	-1.86337	50.0047	123.518	237.536	377.82	567.855
114.4	-1.86697	50.0204	123.548	237.572	377.858	567.898
114.5	-1.86997	50.0326	123.577	237.605	377.897	567.941
114.6	-1.87197	50.0419	123.605	237.638	377.931	567.982
114.7	-1.87067	50.054	123.639	237.667	377.965	568.022
114.8	-1.86937	50.0632	123.667	237.699	377.996	568.062
114.9	-1.86557	50.0768	123.696	237.724	378.029	568.106
115	-1.86457	50.0922	123.726	237.755	378.06	568.146
115.1	-1.86317	50.1059	123.754	237.784	378.093	568.185
115.2	-1.85997	50.1259	123.788	237.819	378.122	568.226
115.3	-1.85847	50.1426	123.823	237.858	378.152	568.264
115.4	-1.85497	50.1566	123.859	237.895	378.186	568.306
115.5	-1.85697	50.1664	123.888	237.934	378.225	568.349
115.6	-1.85997	50.1786	123.92	237.965	378.266	568.393
115.7	-1.86157	50.1868	123.95	237.999	378.297	568.428
115.8	-1.85657	50.2003	123.983	238.03	378.329	568.468
115.9	-1.85387	50.2141	124.01	238.067	378.359	568.506
116	-1.85167	50.2237	124.039	238.104	378.387	568.546
116.1	-1.85097	50.2324	124.068	238.137	378.423	568.583
116.2	-1.85097	50.2408	124.102	238.167	378.451	568.619
116.3	-1.84677	50.2482	124.139	238.196	378.483	568.655
116.4	-1.84487	50.2549	124.169	238.227	378.513	568.691
116.5	-1.84247	50.2632	124.198	238.26	378.541	568.726
116.6	-1.84057	50.2758	124.235	238.292	378.571	568.76
116.7	-1.83647	50.2842	124.267	238.328	378.601	568.794
116.8	-1.83357	50.2909	124.293	238.356	378.632	568.83
116.9	-1.83347	50.3022	124.325	238.382	378.663	568.869
117	-1.83047	50.3145	124.358	238.414	378.692	568.905
117.1	-1.82577	50.3261	124.386	238.454	378.726	568.943
117.2	-1.82447	50.3414	124.418	238.489	378.755	568.979
117.3	-1.82277	50.3587	124.451	238.523	378.784	569.017
117.4	-1.82067	50.368	124.483	238.56	378.814	569.059
117.5	-1.82037	50.3792	124.516	238.59	378.846	569.097
117.6	-1.82087	50.391	124.549	238.619	378.872	569.132
117.7	-1.81817	50.4062	124.582	238.649	378.902	569.169
117.8	-1.81607	50.4221	124.612	238.68	378.933	569.207
117.9	-1.81637	50.4354	124.647	238.707	378.967	569.244
118	-1.81827	50.4504	124.681	238.732	378.997	569.279
118.1	-1.81747	50.4564	124.713	238.762	379.023	569.321
118.2	-1.81747	50.4678	124.745	238.788	379.05	569.367
118.3	-1.81967	50.4809	124.778	238.815	379.084	569.404
118.4	-1.81777	50.4939	124.81	238.848	379.116	569.441
118.5	-1.81587	50.5102	124.846	238.876	379.148	569.485
118.6	-1.81797	50.5195	124.875	238.906	379.178	569.526
118.7	-1.81737	50.5294	124.911	238.936	379.21	569.569
118.8	-1.81767	50.5395	124.94	238.966	379.241	569.605
118.9	-1.81547	50.5507	124.963	238.99	379.272	569.644
119	-1.81447	50.5619	124.987	239.014	379.301	569.684
119.1	-1.81147	50.5701	125.022	239.044	379.333	569.718
119.2	-1.80827	50.5786	125.051	239.076	379.363	569.753
119.3	-1.80867	50.5911	125.08	239.11	379.392	569.788
119.4	-1.80717	50.6015	125.113	239.141	379.419	569.829
119.5	-1.80527	50.6135	125.138	239.169	379.449	569.867
119.6	-1.80447	50.6246	125.165	239.195	379.479	569.903
119.7	-1.80467	50.6381	125.196	239.215	379.512	569.937
119.8	-1.80167	50.6486	125.225	239.239	379.542	569.971
119.9	-1.80007	50.6599	125.252	239.267	379.57	570.011
120	-1.80007	50.6708	125.277	239.297	379.601	570.049
120.1	-1.79807	50.6874	125.312	239.325	379.634	570.085
120.2	-1.79847	50.6972	125.337	239.354	379.666	570.119
120.3	-1.79887	50.7025	125.367	239.378	379.698	570.159
120.4	-1.80077	50.7044	125.394	239.406	379.721	570.197
120.5	-1.79677	50.7123	125.418	239.429	379.746	570.235
120.6	-1.79407	50.7234	125.446	239.457	379.773	570.266
120.7	-1.78927	50.7356	125.475	239.485	379.803	570.302
120.8	-1.78787	50.7431	125.508	239.514	379.83	570.337
120.9	-1.78667	50.7579	125.538	239.544	379.859	570.375
121	-1.78777	50.7659	125.566	239.574	379.889	570.415
121.1	-1.78767	50.7791	125.594	239.6	379.918	570.456
121.2	-1.78957	50.7887	125.622	239.632	379.945	570.492
121.3	-1.78817	50.7964	125.65	239.66	379.975	570.524
121.4	-1.78547	50.8068	125.678	239.685	380.001	570.553
121.5	-1.78457	50.814	125.707	239.71	380.027	570.587
121.6	-1.78327	50.8253	125.737	239.736	380.053	570.619
121.7	-1.78047	50.8379	125.767	239.762	380.084	570.654
121.8	-1.77827	50.8519	125.802	239.784	380.114	570.689
121.9	-1.77897	50.8599	125.836	239.816	380.142	570.724
122	-1.77807	50.8733	125.863	239.84	380.178	570.764
122.1	-1.78017	50.8866	125.89	239.869	380.207	570.799
122.2	-1.77797	50.9002	125.924	239.898	380.237	570.834
122.3	-1.77707	50.9153	125.958	239.928	380.269	570.873
122.4	-1.77737	50.9287	125.987	239.959	380.303	570.91
122.5	-1.77847	50.9413	126.015	239.993	380.339	570.951
122.6	-1.78187	50.9544	126.047	240.021	380.375	570.99
122.7	-1.78347	50.9659	126.074	240.047	380.404	571.025
122.8	-1.78307	50.9767	126.102	240.07	380.433	571.066
122.9	-1.78377	50.9881	126.128	240.095	380.462	571.097
123	-1.78047	50.9981	126.156	240.121	380.493	571.131
123.1	-1.78027	51.011	126.185	240.15	380.521	571.167
123.2	-1.77947	51.0253	126.215	240.183	380.547	571.202
123.3	-1.77667	51.036	126.243	240.214	380.578	571.239
123.4	-1.77707	51.0428	126.269	240.238	380.608	571.276
123.5	-1.77707	51.0511	126.3	240.262	380.636	571.308
123.6	-1.77367	51.0627	126.33	240.289	380.663	571.344
123.7	-1.76967	51.0747	126.359	240.325	380.693	571.38
123.8	-1.76857	51.086	126.388	240.355	380.726	571.417
123.9	-1.77007	51.0991	126.418	240.385	380.752	571.453
124	-1.76967	51.1087	126.443	240.417	380.778	571.493
124.1	-1.76847	51.1195	126.47	240.445	380.81	571.528
124.2	-1.76747	51.1344	126.503	240.473	380.837	571.558
124.3	-1.76317	51.1422	126.527	240.501	380.867	571.591
124.4	-1.76127	51.153	126.556	240.526	380.899	571.625
124.5	-1.76047	51.1695	126.588	240.55	380.928	571.658
124.6	-1.75617	51.1797	126.617	240.581	380.949	571.69
124.7	-1.75157	51.1924	126.645	240.61	380.979	571.723
124.8	-1.75227	51.1977	126.666	240.636	381.013	571.758
124.9	-1.75117	51.2085	126.689	240.657	381.041	571.791
125	-1.74797	51.2193	126.72	240.686	381.064	571.813
125.1	-1.73807	51.2319	126.745	240.709	381.092	571.847
125.2	-1.73677	51.2502	126.775	240.733	381.118	571.881
125.3	-1.73317	51.2592	126.801	240.766	381.15	571.912
125.4	-1.73017	51.2687	126.829	240.791	381.184	571.944
125.5	-1.73107	51.2784	126.86	240.819	381.207	571.97
125.6	-1.72757	51.2835	126.889	240.845	381.231	572
125.7	-1.72377	51.2925	126.915	240.873	381.257	572.032
125.8	-1.72037	51.301	126.945	240.897	381.283	572.066
125.9	-1.71807	51.3118	126.97	240.923	381.312	572.1
126	-1.71427	51.3199	127	240.948	381.338	572.13
126.1	-1.71067	51.3284	127.025	240.974	381.366	572.164
126.2	-1.70867	51.3398	127.051	240.995	381.397	572.201
126.3	-1.70767	51.3482	127.076	241.023	381.419	572.229
126.4	-1.70207	51.3613	127.103	241.045	381.446	572.263
126.5	-1.69957	51.3739	127.134	241.069	381.465	572.294
126.6	-1.69587	51.3873	127.164	241.096	381.491	572.33
126.7	-1.69387	51.3967	127.186	241.123	381.518	572.365
126.8	-1.69277	51.4055	127.209	241.144	381.544	572.399
126.9	-1.69037	51.416	127.235	241.167	381.567	572.435
127	-1.68617	51.4305	127.264	241.19	381.591	572.465
127.1	-1.68167	51.444	127.293	241.214	381.616	572.498
127.2	-1.67847	51.4557	127.322	241.238	381.647	572.532
127.3	-1.67757	51.4683	127.35	241.268	381.675	572.567
127.4	-1.67727	51.4808	127.375	241.293	381.71	572.604
127.5	-1.67887	51.4871	127.396	241.315	381.736	572.638
127.6	-1.67617	51.4944	127.422	241.337	381.762	572.672
127.7	-1.67217	51.5077	127.454	241.36	381.786	572.7
127.8	-1.66747	51.5193	127.481	241.39	381.814	572.734
127.9	-1.66507	51.5295	127.503	241.418	381.842	572.773
128	-1.66567	51.5363	127.531	241.448	381.868	572.804
128.1	-1.66277	51.5457	127.561	241.473	381.893	572.834
128.2	-1.66117	51.5548	127.588	241.497	381.92	572.869
128.3	-1.65977	51.5664	127.615	241.525	381.95	572.9
128.4	-1.65777	51.5751	127.639	241.546	381.981	572.93
128.5	-1.65837	51.5843	127.66	241.562	382.007	572.962
128.6	-1.65747	51.5983	127.69	241.582	382.027	572.989
128.7	-1.65287	51.6072	127.713	241.602	382.051	573.017
128.8	-1.64767	51.6155	127.739	241.627	382.083	573.048
128.9	-1.64717	51.6226	127.767	241.65	382.113	573.083
129	-1.64407	51.6319	127.797	241.671	382.139	573.115
129.1	-1.64187	51.6457	127.826	241.691	382.163	573.142
129.2	-1.63757	51.6501	127.851	241.715	382.191	573.178
129.3	-1.63787	51.6562	127.876	241.736	382.22	573.214
129.4	-1.63977	51.6633	127.903	241.764	382.251	573.243
129.5	-1.63737	51.6741	127.932	241.791	382.276	573.278
129.6	-1.63657	51.688	127.958	241.82	382.301	573.314
129.7	-1.63577	51.7012	127.984	241.841	382.33	573.348
129.8	-1.63737	51.7101	128.012	241.862	382.355	573.379
129.9	-1.63667	51.7172	128.04	241.886	382.375	573.413
130	-1.63227	51.7298	128.071	241.911	382.402	573.447
130.1	-1.63117	51.7404	128.099	241.939	382.427	573.479
130.2	-1.63067	51.7504	128.123	241.965	382.455	573.518
130.3	-1.63267	51.7605	128.148	241.99	382.486	573.559
130.4	-1.63367	51.7711	128.177	242.014	382.512	573.598
130.5	-1.63367	51.779	128.206	242.042	382.538	573.632
130.6	-1.63427	51.7848	128.226	242.069	382.564	573.667
130.7	-1.63767	51.7917	128.249	242.09	382.589	573.705
130.8	-1.63747	51.8053	128.285	242.116	382.613	573.742
130.9	-1.63627	51.8216	128.317	242.146	382.637	573.774
131	-1.63627	51.8338	128.341	242.174	382.668	573.818
131.1	-1.64217	51.8427	128.369	242.199	382.701	573.859
131.2	-1.64857	51.8501	128.393	242.227	382.73	573.892
131.3	-1.64977	51.8575	128.415	242.253	382.76	573.923
131.4	-1.65247	51.8718	128.443	242.279	382.787	573.956
131.5	-1.65277	51.8818	128.474	242.303	382.813	573.987
131.6	-1.65207	51.8937	128.502	242.325	382.844	574.022
131.7	-1.65427	51.9019	128.526	242.348	382.873	574.055
131.8	-1.65267	51.9122	128.554	242.371	382.896	574.09
131.9	-1.65207	51.9262	128.58	242.399	382.919	574.125
132	-1.65057	51.9349	128.603	242.426	382.942	574.16
132.1	-1.65127	51.9453	128.629	242.45	382.966	574.19
132.2	-1.65097	51.9521	128.656	242.476	382.991	574.221
132.3	-1.64907	51.9598	128.68	242.503	383.014	574.253
132.4	-1.64857	51.9716	128.707	242.526	383.039	574.282
132.5	-1.64827	51.9819	128.733	242.549	383.062	574.312
132.6	-1.64477	51.9884	128.761	242.577	383.09	574.347
132.7	-1.64477	51.9968	128.788	242.603	383.113	574.386
132.8	-1.64397	52.0042	128.812	242.629	383.135	574.424
132.9	-1.64167	52.0148	128.841	242.653	383.159	574.458
133	-1.64127	52.0258	128.869	242.682	383.185	574.49
133.1	-1.64027	52.0286	128.889	242.708	383.216	574.527
133.2	-1.64237	52.0407	128.917	242.73	383.245	574.56
133.3	-1.64197	52.0509	128.946	242.752	383.264	574.586
133.4	-1.63647	52.0618	128.974	242.775	383.285	574.618
133.5	-1.63437	52.0724	129	242.8	383.305	574.649
133.6	-1.63117	52.0866	129.024	242.827	383.33	574.68
133.7	-1.63027	52.1016	129.051	242.852	383.357	574.713
133.8	-1.62887	52.1096	129.08	242.876	383.382	574.747
133.9	-1.62847	52.1158	129.105	242.897	383.405	574.78
134	-1.62797	52.1248	129.133	242.92	383.428	574.813
134.1	-1.62507	52.1383	129.163	242.94	383.448	574.846
134.2	-1.62117	52.1459	129.193	242.965	383.471	574.873
134.3	-1.61747	52.1527	129.218	242.987	383.499	574.909
134.4	-1.61727	52.1589	129.243	243.009	383.521	574.942
134.5	-1.61527	52.1689	129.269	243.031	383.543	574.974
134.6	-1.61127	52.179	129.297	243.058	383.568	575.006
134.7	-1.60927	52.1839	129.32	243.085	383.593	575.035
134.8	-1.60847	52.1939	129.343	243.107	383.614	575.067
134.9	-1.60797	52.2047	129.371	243.129	383.635	575.093
135	-1.60437	52.2219	129.401	243.15	383.659	575.124
135.1	-1.60447	52.23	129.429	243.177	383.681	575.155
135.2	-1.60227	52.2402	129.452	243.199	383.705	575.188
135.3	-1.60327	52.2514	129.479	243.219	383.725	575.212
135.4	-1.59887	52.2578	129.502	243.241	383.742	575.241
135.5	-1.59627	52.2674	129.528	243.26	383.768	575.273
135.6	-1.59517	52.2787	129.554	243.283	383.789	575.301
135.7	-1.59157	52.2921	129.585	243.308	383.811	575.337
135.8	-1.58977	52.3045	129.615	243.335	383.836	575.371
135.9	-1.58757	52.3124	129.64	243.362	383.865	575.403
136	-1.58877	52.3217	129.664	243.386	383.895	575.438
136.1	-1.59167	52.3293	129.69	243.414	383.916	575.47
136.2	-1.58977	52.3394	129.716	243.439	383.938	575.505
136.3	-1.58757	52.3479	129.741	243.466	383.955	575.532
136.4	-1.58267	52.3523	129.766	243.491	383.978	575.559
136.5	-1.58017	52.3576	129.784	243.515	384.001	575.591
136.6	-1.57757	52.3664	129.806	243.535	384.023	575.622
136.7	-1.57177	52.3698	129.829	243.553	384.043	575.65
136.8	-1.56617	52.3794	129.856	243.576	384.06	575.681
136.9	-1.56327	52.3893	129.876	243.597	384.078	575.71
137	-1.55817	52.3989	129.9	243.616	384.099	575.741
137.1	-1.55597	52.41	129.926	243.637	384.115	575.769
137.2	-1.55077	52.4202	129.952	243.659	384.132	575.797
137.3	-1.54707	52.4307	129.981	243.681	384.151	575.822
137.4	-1.54307	52.4386	130.005	243.703	384.17	575.855
137.5	-1.53887	52.4468	130.032	243.72	384.193	575.89
137.6	-1.53767	52.4579	130.064	243.74	384.211	575.92
137.7	-1.53397	52.4654	130.091	243.764	384.229	575.947
137.8	-1.53047	52.4783	130.115	243.787	384.254	575.974
137.9	-1.53077	52.4925	130.143	243.809	384.272	576.001
138	-1.52877	52.501	130.172	243.831	384.289	576.034
138.1	-1.52757	52.5118	130.199	243.85	384.312	576.063
138.2	-1.52817	52.5178	130.224	243.873	384.33	576.091
138.3	-1.52577	52.5295	130.25	243.892	384.351	576.122
138.4	-1.52537	52.5401	130.277	243.915	384.37	576.15
138.5	-1.52137	52.5516	130.302	243.942	384.387	576.18
138.6	-1.52107	52.5588	130.322	243.97	384.402	576.21
138.7	-1.51997	52.5716	130.347	243.995	384.424	576.241
138.8	-1.51927	52.5835	130.371	244.019	384.44	576.271
138.9	-1.51607	52.5933	130.396	244.044	384.462	576.305
139	-1.51527	52.6	130.42	244.069	384.483	576.337
139.1	-1.51517	52.6074	130.45	244.089	384.5	576.367
139.2	-1.51477	52.6193	130.481	244.11	384.512	576.398
139.3	-1.51157	52.6277	130.504	244.133	384.535	576.432
139.4	-1.51147	52.6336	130.528	244.154	384.559	576.467
139.5	-1.51237	52.6436	130.556	244.174	384.58	576.499
139.6	-1.51107	52.6493	130.58	244.198	384.601	576.53
139.7	-1.50727	52.6648	130.607	244.217	384.621	576.563
139.8	-1.50647	52.673	130.627	244.242	384.639	576.592
139.9	-1.50387	52.6793	130.651	244.269	384.662	576.624
140	-1.50577	52.6929	130.679	244.292	384.682	576.653
140.1	-1.50297	52.7012	130.702	244.32	384.699	576.679
140.2	-1.49937	52.7071	130.722	244.342	384.721	576.709
140.3	-1.50147	52.7126	130.745	244.364	384.741	576.743
140.4	-1.50107	52.7242	130.771	244.386	384.76	576.773
140.5	-1.49827	52.7339	130.797	244.407	384.778	576.805
140.6	-1.49587	52.7419	130.822	244.435	384.798	576.836
140.7	-1.49457	52.7508	130.85	244.453	384.818	576.866
140.8	-1.49357	52.7626	130.874	244.477	384.835	576.891
140.9	-1.49117	52.771	130.898	244.503	384.856	576.919
141	-1.49037	52.7828	130.921	244.527	384.879	576.949
141.1	-1.48977	52.7928	130.942	244.55	384.898	576.979
141.2	-1.48847	52.8041	130.968	244.572	384.92	577.008
141.3	-1.48997	52.8076	130.995	244.593	384.939	577.038
141.4	-1.48697	52.8215	131.025	244.615	384.958	577.064
141.5	-1.48557	52.8308	131.052	244.64	384.975	577.088
141.6	-1.48217	52.8408	131.074	244.659	385.002	577.118
141.7	-1.48477	52.8477	131.1	244.679	385.022	577.143
141.8	-1.48397	52.8538	131.123	244.702	385.039	577.17
141.9	-1.48217	52.862	131.143	244.72	385.058	577.199
142	-1.47977	52.8738	131.158	244.741	385.073	577.22
142.1	-1.47437	52.8878	131.178	244.762	385.094	577.244
142.2	-1.47077	52.8989	131.2	244.784	385.114	577.27
142.3	-1.46897	52.9112	131.224	244.804	385.136	577.301
142.4	-1.46947	52.9195	131.242	244.825	385.158	577.336
142.5	-1.46967	52.933	131.267	244.84	385.179	577.37
142.6	-1.46967	52.9494	131.294	244.859	385.199	577.395
142.7	-1.46417	52.9635	131.316	244.882	385.221	577.427
142.8	-1.46427	52.9776	131.347	244.907	385.243	577.457
142.9	-1.46457	52.9868	131.37	244.928	385.263	577.486
143	-1.46317	52.9984	131.394	244.945	385.292	577.519
143.1	-1.46447	53.008	131.417	244.967	385.314	577.545
143.2	-1.46167	53.0186	131.442	244.985	385.337	577.577
143.3	-1.46007	53.0283	131.471	245.009	385.357	577.606
143.4	-1.45577	53.0344	131.495	245.032	385.381	577.638
143.5	-1.45597	53.0471	131.526	245.052	385.405	577.664
143.6	-1.45557	53.0546	131.547	245.073	385.425	577.689
143.7	-1.45197	53.0657	131.569	245.092	385.446	577.72
143.8	-1.45157	53.075	131.592	245.115	385.465	577.754
143.9	-1.44727	53.0813	131.612	245.133	385.489	577.779
144	-1.44447	53.09	131.629	245.153	385.511	577.805
144.1	-1.44087	53.0998	131.646	245.171	385.529	577.831
144.2	-1.43637	53.1117	131.665	245.19	385.548	577.858
144.3	-1.43017	53.1218	131.685	245.212	385.571	577.884
144.4	-1.42737	53.132	131.71	245.234	385.595	577.91
144.5	-1.42597	53.1373	131.732	245.254	385.618	577.938
144.6	-1.42397	53.1479	131.755	245.272	385.641	577.965
144.7	-1.42187	53.1578	131.78	245.298	385.66	577.992
144.8	-1.41827	53.165	131.802	245.316	385.688	578.023
144.9	-1.41887	53.1729	131.823	245.336	385.708	578.048
145	-1.41517	53.1866	131.847	245.349	385.728	578.071
145.1	-1.41147	53.2001	131.869	245.37	385.745	578.095
145.2	-1.40537	53.2126	131.891	245.393	385.767	578.118
145.3	-1.40257	53.2174	131.91	245.421	385.789	578.15
145.4	-1.40097	53.2308	131.933	245.44	385.813	578.182
145.5	-1.40157	53.2462	131.954	245.463	385.833	578.208
145.6	-1.39647	53.2604	131.975	245.485	385.852	578.232
145.7	-1.39527	53.2766	132.003	245.503	385.875	578.264
145.8	-1.39507	53.287	132.03	245.528	385.894	578.289
145.9	-1.39307	53.2964	132.052	245.549	385.915	578.318
146	-1.39297	53.3137	132.074	245.567	385.934	578.346
146.1	-1.39097	53.3199	132.096	245.59	385.952	578.369
146.2	-1.38637	53.329	132.115	245.603	385.97	578.402
146.3	-1.38557	53.3411	132.138	245.62	385.986	578.427
146.4	-1.38187	53.3567	132.163	245.637	386.001	578.453
146.5	-1.37587	53.3677	132.186	245.659	386.017	578.477
146.6	-1.37147	53.3785	132.208	245.682	386.038	578.506
146.7	-1.37237	53.3912	132.235	245.701	386.059	578.531
146.8	-1.37037	53.4013	132.259	245.723	386.075	578.554
146.9	-1.36707	53.4087	132.279	245.74	386.096	578.583
147	-1.36657	53.4161	132.295	245.76	386.116	578.611
147.1	-1.36307	53.4298	132.317	245.774	386.135	578.635
147.2	-1.35937	53.4442	132.341	245.798	386.146	578.661
147.3	-1.35287	53.4558	132.363	245.818	386.166	578.69
147.4	-1.35217	53.4637	132.384	245.839	386.188	578.72
147.5	-1.35237	53.4676	132.399	245.856	386.211	578.749
147.6	-1.35227	53.4774	132.416	245.871	386.23	578.773
147.7	-1.34847	53.4878	132.436	245.89	386.243	578.793
147.8	-1.34107	53.5005	132.459	245.911	386.257	578.82
147.9	-1.33637	53.5148	132.482	245.931	386.272	578.844
148	-1.33417	53.5281	132.508	245.954	386.293	578.872
148.1	-1.33187	53.5394	132.535	245.974	386.312	578.904
148.2	-1.33187	53.5432	132.551	245.994	386.33	578.932
148.3	-1.32977	53.5515	132.569	246.01	386.35	578.962
148.4	-1.32777	53.5588	132.589	246.031	386.368	578.986
148.5	-1.32217	53.5651	132.611	246.052	386.386	579.011
148.6	-1.31807	53.5717	132.626	246.075	386.405	579.034
148.7	-1.31577	53.5768	132.642	246.091	386.422	579.059
148.8	-1.31427	53.5772	132.661	246.108	386.438	579.079
148.9	-1.30937	53.5838	132.684	246.12	386.455	579.098
149	-1.30387	53.5955	132.709	246.137	386.473	579.121
149.1	-1.29787	53.603	132.731	246.153	386.489	579.15
149.2	-1.29467	53.6123	132.755	246.171	386.508	579.178
149.3	-1.29337	53.6183	132.772	246.192	386.527	579.205
149.4	-1.29037	53.6222	132.795	246.213	386.55	579.234
149.5	-1.29157	53.6297	132.817	246.231	386.568	579.259
149.6	-1.29067	53.6383	132.837	246.245	386.582	579.282
149.7	-1.28697	53.65	132.859	246.263	386.601	579.305
149.8	-1.28257	53.6629	132.885	246.281	386.624	579.326
149.9	-1.28097	53.6753	132.912	246.302	386.641	579.354
150	-1.27877	53.6813	132.938	246.325	386.658	579.38
150.1	-1.27967	53.6932	132.964	246.342	386.676	579.406
150.2	-1.28067	53.7086	132.991	246.362	386.691	579.428
150.3	-1.27937	53.7188	133.018	246.383	386.707	579.455
150.4	-1.27937	53.7299	133.046	246.404	386.726	579.485
150.5	-1.28007	53.7406	133.065	246.427	386.74	579.509
150.6	-1.27927	53.7512	133.09	246.448	386.755	579.533
150.7	-1.27967	53.7622	133.117	246.471	386.772	579.556
150.8	-1.27907	53.7684	133.137	246.488	386.791	579.581
150.9	-1.28157	53.7762	133.161	246.505	386.807	579.611
151	-1.28197	53.7802	133.18	246.52	386.825	579.635
151.1	-1.27987	53.7892	133.201	246.542	386.846	579.659
151.2	-1.27947	53.7965	133.22	246.563	386.864	579.683
151.3	-1.27727	53.7991	133.241	246.577	386.882	579.709
151.4	-1.27687	53.8123	133.269	246.591	386.896	579.732
151.5	-1.27517	53.8221	133.285	246.614	386.914	579.755
151.6	-1.27227	53.8292	133.301	246.635	386.938	579.787
151.7	-1.27527	53.8356	133.317	246.648	386.955	579.812
151.8	-1.27477	53.8431	133.334	246.663	386.969	579.834
151.9	-1.27277	53.8498	133.351	246.677	386.986	579.862
152	-1.27087	53.8629	133.373	246.695	387.002	579.883
152.1	-1.26977	53.8642	133.391	246.714	387.014	579.904
152.2	-1.26557	53.8742	133.415	246.727	387.036	579.928
152.3	-1.26757	53.8833	133.44	246.745	387.054	579.949
152.4	-1.26557	53.8919	133.463	246.767	387.077	579.976
152.5	-1.26677	53.8975	133.478	246.781	387.098	580.004
152.6	-1.26887	53.9059	133.499	246.792	387.118	580.029
152.7	-1.26837	53.9159	133.517	246.809	387.133	580.049
152.8	-1.26277	53.9258	133.539	246.825	387.148	580.076
152.9	-1.26107	53.9375	133.567	246.841	387.166	580.1
153	-1.25977	53.9542	133.593	246.86	387.184	580.127
153.1	-1.25797	53.9641	133.619	246.876	387.205	580.155
153.2	-1.26017	53.9713	133.636	246.894	387.222	580.182
153.3	-1.26207	53.9759	133.656	246.907	387.239	580.204
153.4	-1.26327	53.9829	133.676	246.92	387.253	580.225
153.5	-1.25787	53.9945	133.701	246.936	387.269	580.249
153.6	-1.25357	54.0031	133.731	246.952	387.277	580.272
153.7	-1.25007	54.0116	133.76	246.974	387.293	580.296
153.8	-1.25007	54.0183	133.787	246.996	387.309	580.321
153.9	-1.25047	54.0256	133.807	247.017	387.327	580.343
154	-1.25187	54.0343	133.829	247.035	387.345	580.367
154.1	-1.25057	54.0459	133.854	247.052	387.363	580.391
154.2	-1.24937	54.0507	133.873	247.071	387.38	580.414
154.3	-1.24827	54.0616	133.892	247.086	387.398	580.444
154.4	-1.24887	54.0706	133.92	247.102	387.419	580.466
154.5	-1.24717	54.0825	133.944	247.118	387.434	580.493
154.6	-1.24387	54.0971	133.964	247.136	387.454	580.521
154.7	-1.24367	54.1089	133.989	247.155	387.473	580.546
154.8	-1.24257	54.1205	134.019	247.178	387.489	580.572
154.9	-1.24297	54.1342	134.048	247.196	387.51	580.602
155	-1.24477	54.1461	134.07	247.219	387.525	580.631
155.1	-1.24537	54.1557	134.096	247.235	387.545	580.656
155.2	-1.24757	54.1631	134.115	247.254	387.562	580.68
155.3	-1.24567	54.1692	134.132	247.267	387.58	580.704
155.4	-1.24387	54.1826	134.154	247.284	387.599	580.732
155.5	-1.24137	54.191	134.173	247.303	387.615	580.758
155.6	-1.23757	54.2031	134.194	247.319	387.637	580.788
155.7	-1.23797	54.2116	134.212	247.339	387.657	580.81
155.8	-1.23487	54.2225	134.239	247.354	387.676	580.839
155.9	-1.23447	54.2279	134.258	247.373	387.689	580.865
156	-1.23117	54.2351	134.276	247.39	387.711	580.895
156.1	-1.23367	54.2467	134.294	247.404	387.729	580.921
156.2	-1.23147	54.2563	134.315	247.42	387.748	580.944
156.3	-1.22917	54.2598	134.339	247.434	387.764	580.97
156.4	-1.22757	54.2702	134.361	247.449	387.782	580.995
156.5	-1.22577	54.2829	134.377	247.462	387.798	581.014
156.6	-1.22057	54.2916	134.397	247.476	387.813	581.038
156.7	-1.21727	54.3027	134.42	247.489	387.83	581.061
156.8	-1.21507	54.3123	134.443	247.504	387.846	581.082
156.9	-1.21177	54.3241	134.47	247.52	387.866	581.109
157	-1.20947	54.33	134.493	247.54	387.885	581.131
157.1	-1.20547	54.3443	134.522	247.559	387.908	581.162
157.2	-1.20737	54.3546	134.548	247.579	387.927	581.187
157.3	-1.20627	54.3705	134.576	247.597	387.95	581.213
157.4	-1.20767	54.3777	134.596	247.617	387.971	581.24
157.5	-1.20697	54.3861	134.618	247.637	387.989	581.269
157.6	-1.20687	54.3927	134.641	247.653	388.001	581.288
157.7	-1.20317	54.4022	134.662	247.668	388.014	581.313
157.8	-1.20037	54.4128	134.686	247.684	388.029	581.332
157.9	-1.19647	54.4216	134.709	247.703	388.047	581.354
158	-1.19457	54.4278	134.727	247.726	388.067	581.376
158.1	-1.19407	54.4382	134.745	247.737	388.086	581.401
158.2	-1.19247	54.4483	134.76	247.756	388.104	581.423
158.3	-1.19037	54.459	134.783	247.769	388.122	581.449
158.4	-1.18827	54.4678	134.803	247.784	388.137	581.47
158.5	-1.18287	54.4784	134.827	247.801	388.153	581.494
158.6	-1.17977	54.4924	134.847	247.822	388.168	581.518
158.7	-1.17677	54.5015	134.863	247.841	388.183	581.547
158.8	-1.17597	54.5069	134.881	247.857	388.203	581.576
158.9	-1.17567	54.5154	134.896	247.873	388.221	581.599
159	-1.17137	54.5208	134.916	247.887	388.239	581.621
159.1	-1.16747	54.5291	134.936	247.903	388.255	581.643
159.2	-1.16237	54.5394	134.962	247.917	388.27	581.664
159.3	-1.15817	54.5517	134.986	247.936	388.281	581.685
159.4	-1.15127	54.5657	135.004	247.956	388.298	581.712
159.5	-1.15007	54.5819	135.033	247.97	388.313	581.734
159.6	-1.15027	54.5934	135.061	247.991	388.327	581.757
159.7	-1.14817	54.6056	135.082	248.01	388.349	581.783
159.8	-1.14947	54.6157	135.1	248.026	388.369	581.812
159.9	-1.14967	54.63	135.118	248.039	388.39	581.837
160	-1.14897	54.6455	135.141	248.059	388.409	581.866
160.1	-1.14737	54.6507	135.158	248.077	388.43	581.895
160.2	-1.14837	54.6604	135.174	248.09	388.454	581.925
160.3	-1.14817	54.6698	135.196	248.105	388.472	581.95
160.4	-1.14537	54.6844	135.222	248.123	388.491	581.973
160.5	-1.14087	54.696	135.243	248.144	388.505	581.999
160.6	-1.13787	54.7063	135.263	248.165	388.525	582.019
160.7	-1.13907	54.7177	135.28	248.186	388.543	582.042
160.8	-1.13827	54.726	135.299	248.204	388.559	582.068
160.9	-1.13687	54.7396	135.318	248.219	388.575	582.09
161	-1.13437	54.7499	135.336	248.237	388.589	582.112
161.1	-1.13117	54.7596	135.358	248.25	388.606	582.134
161.2	-1.13177	54.7702	135.381	248.268	388.622	582.162
161.3	-1.13087	54.7794	135.403	248.285	388.644	582.184
161.4	-1.13067	54.7876	135.423	248.302	388.662	582.209
161.5	-1.13137	54.7938	135.439	248.323	388.68	582.236
161.6	-1.13277	54.8053	135.461	248.341	388.697	582.264
161.7	-1.13327	54.8167	135.482	248.36	388.709	582.285
161.8	-1.12947	54.8249	135.503	248.384	388.727	582.31
161.9	-1.13067	54.8341	135.519	248.404	388.743	582.332
162	-1.13117	54.8408	135.539	248.42	388.761	582.352
162.1	-1.13107	54.8486	135.557	248.435	388.777	582.373
162.2	-1.12907	54.8573	135.575	248.452	388.789	582.395
[truncated: 3,016 more rows]

## Sheet: Figure 4
Fig. 4c
	Time [S]	30 min			60 min
	0.094	1	1	1	1	1	1
	9.255	0.153011	0.139377	0.153011	0.104288	0.086198	0.096051
	13.435	0.221673	0.218112	0.221673	0.146083	0.129106	0.141407
	17.614	0.28549	0.292857	0.28549	0.176698	0.160654	0.169621
	21.794	0.342288	0.358139	0.342288	0.215282	0.193045	0.200869
	25.974	0.390762	0.426943	0.390762	0.229084	0.212938	0.219446
	30.153	0.442288	0.481624	0.442288	0.254193	0.235184	0.240054
	34.333	0.482784	0.532784	0.482784	0.270823	0.254818	0.262882
	38.513	0.516056	0.571478	0.516056	0.278796	0.273096	0.2759
	42.693	0.54884	0.605331	0.54884	0.313375	0.286432	0.292772
	46.918	0.58315	0.651302	0.58315	0.316498	0.307175	0.309748
	51.098	0.605861	0.670432	0.605861	0.325861	0.314183	0.310374
	55.278	0.632703	0.717441	0.632703	0.34212	0.33053	0.332254
	59.458	0.645421	0.708527	0.645421	0.340034	0.340364	0.338691
	63.637	0.709238	0.785328	0.709238	0.376571	0.354799	0.356979
	67.817	0.77522	0.71245	0.712545	0.368645	0.360669	0.361209
	71.997	0.81254	0.71254	0.72511	0.385724	0.373499	0.373631
	76.176	0.78214	0.72154	0.74562	0.391988	0.379416	0.378806
	80.356	0.802145	0.75214	0.85241	0.3939	0.389536	0.394088
	84.536	0.775211	0.795224	0.810274	0.397289	0.403944	0.402222
	88.725	0.79245	0.824515	0.812456	0.398799	0.399338	0.402996
	92.905	0.812457	0.832514	0.751452	0.411797	0.39769	0.406151
	97.084	0.792541	0.835415	0.836421	0.409922	0.41515	0.415714
	101.264	0.784527	0.832451	0.842515	0.423346	0.428674	0.422716
	105.444	0.782455	0.882452	0.842531	0.431961	0.425016	0.425875
	109.623	0.792541	0.892451	0.812543	0.449624	0.430708	0.429656
	113.803	0.802545	0.895478	0.824326	0.445853	0.446454	0.437912
	117.983	0.812545	0.89254	0.815487	0.449563	0.447624	0.441683
	122.162	0.815642	0.915875	0.805242	0.473358	0.456186	0.451409
	126.342	0.805242	0.890245	0.812543	0.464703	0.468127	0.465404
	130.531	0.818652	0.908524	0.824578	0.474335	0.480056	0.473377
	134.711	0.822452	0.925452	0.83542	0.481604	0.482183	0.479707
	138.891	0.828654	0.919587	0.832452	0.485939	0.479192	0.473719
	143.07	0.819345	0.914255	0.842527	0.484042	0.481023	0.476703
	147.25	0.835424	0.925747	0.840254	0.482957	0.476816	0.467419
	151.43	0.831254	0.928657	0.847584	0.470803	0.478618	0.472603
	155.609	0.838575	0.929252	0.832541	0.476801	0.470598	0.468845
	159.789	0.841524	0.931752	0.839545	0.474965	0.478083	0.477411
	163.969	0.848675	0.945365	0.853645	0.477453	0.47843	0.468117
	168.149	0.843487	0.93136	0.843487	0.480623	0.482957	0.48377
	172.338	0.864733	0.955331	0.864733	0.491851	0.48989	0.484713
	176.517	0.848615	0.93842	0.848615	0.496418	0.482168	0.493275
	180.697	0.854701	0.939724	0.854701	0.493758	0.491255	0.480313
	184.877	0.864632	0.949389	0.864632	0.493941	0.4959	0.496618
	189.056	0.859546	0.960342	0.887546	0.496501	0.497389	0.497516
	193.236	0.862546	0.949897	0.873546	0.503343	0.500967	0.495858
	197.416	0.855819	0.937626	0.855819	0.5038	0.505998	0.501568
	201.595	0.83895	0.920432	0.83895	0.510176	0.505311	0.509072
	205.775	0.846684	0.924584	0.846684	0.512547	0.512877	0.513136
	209.955	0.853477	0.92476	0.846574	0.513145	0.508335	0.510425
	214.144	0.862542	0.942724	0.852422	0.511717	0.515604	0.509121
	218.324	0.845242	0.935752	0.842154	0.515004	0.515802	0.511524
	222.503	0.855342	0.935241	0.842541	0.507678	0.502173	0.502711
	226.683	0.862541	0.947852	0.868524	0.510322	0.50981	0.506513
	230.863	0.875241	0.964251	0.875214	0.504127	0.505199	0.49643
	235.042	0.868542	0.947541	0.885241	0.50672	0.505739	0.497773
	239.222	0.878524	0.962414	0.875241	0.506452	0.505824	0.508247
	243.402	0.885241	0.948532	0.862541	0.509411	0.513018	0.513106
Fig. 4e	XQ2 (μM)	Droplets (%)
	0	96.2668	109.499	94.2343
	10	73.0692	66.6865	62.8824
	20	40.7983	55.7848	51.751
	40	25.4542	20.5523	21.4459

## Sheet: Figure 5
Fig. 5a								HSV-1 (2×104)		HSV-1 (5×104)		HSV-1 (1×105)
		Mock			XQ2			P value (Mock vs XQ2)	P value summary (Mock vs XQ2)	P value (Mock vs XQ2)	P value summary (Mock vs XQ2)	P value (Mock vs XQ2)	P value summary (Mock vs XQ2)
	Ctl	-31.2513	-30.0446	-74.1298	-27.6312	-25.2178	-66.3271	0.1698	ns	0.0264	*	0.0001	***
	2×104	-4.7039	9.7765	-11.2195	-13.1508	-10.7374	-43.2124
	5×104	26.6703	36.3239	14.4649	-3.4972	-1.0838	-28.047
	1×105	597.439	643.294	530.461	82.1785	88.212	94.6416
Fig. 5b								Ctl		HSV-1 (2×104)		HSV-1 (5×104)
		Mock			XQ2			P value (Mock vs XQ2)	P value summary (Mock vs XQ2)	P value (Mock vs XQ2)	P value summary (Mock vs XQ2)	P value (Mock vs XQ2)	P value summary (Mock vs XQ2)
	Ctl	16.6192	2.2488	18.15	20.2118	7.6377	21.7764	0.5677	ns	0.0064	**	<0.0001	****
	2×104	95.6564	93.8601	94.3044	81.286	72.3045	81.612
	5×104	1503.96	1468.03	1510.41	1196.79	1171.64	1198.54
Fig. 5c								Ctl		HSV-1 (1×104)		HSV-1 (2×104)		HSV-1 (5×104)
		Mock			XQ2			P value (Mock vs XQ2)	P value summary (Mock vs XQ2)	P value (Mock vs XQ2)	P value summary (Mock vs XQ2)	P value (Mock vs XQ2)	P value summary (Mock vs XQ2)	P value (Mock vs XQ2)	P value summary (Mock vs XQ2)
	Ctl	0.917641	0.975544	1.10682	1.148	1.26197	1.5089	0.5671	ns	0.7649	ns	0.043	*	0.0018	**
	1×104	3.73584	3.45963	4.33951	3.19943	3.45657	4.25949
	2×104	6.83061	8.73818	9.50602	5.80849	6.21885	6.72127
	5×104	16.2081	15.9085	15.6842	11.1309	12.5837	12.8036
Fig. 5d														HSV-1(1×104)24h		HSV-1(2×104)24h		HSV-1(1×104)48h		HSV-1(2×104)48h
		HSV-1(1×104)24h			HSV-1(2×104)24h			HSV-1(1×104)48h			HSV-1(2×104)48h			P value (DMSO vs XQ2)	P value summary (DMSO vs XQ2)	P value (DMSO vs XQ2)	P value summary (DMSO vs XQ2)	P value (DMSO vs XQ2)	P value summary (DMSO vs XQ2)	P value (DMSO vs XQ2)	P value summary (DMSO vs XQ2)
	DMSO	0.98101	1.05369	0.967419	3.17149	2.84917	2.54941	4.78266	5.27746	4.84028	9.07182	13.0487	11.4509	0.0008	***	0.0007	***	0.0035	**	0.0029	**
	XQ2	1.25551	1.31079	1.28382	4.97594	4.73933	4.65627	7.92726	10.0304	9.92709	18.9511	21.7278	21.8028
Fig. 5e								Ctl		1×104		2×104		5×104		1×105
		Mock			XQ2			P value (Mock vs XQ2)	P value summary (Mock vs XQ2)	P value (Mock vs XQ2)	P value summary (Mock vs XQ2)	P value (Mock vs XQ2)	P value summary (Mock vs XQ2)	P value (Mock vs XQ2)	P value summary (Mock vs XQ2)	P value (Mock vs XQ2)	P value summary (Mock vs XQ2)
	Ctl	100.357	103.75	95.8929	102.857	110.714	112.321	0.0803	ns	0.1307	ns	0.0024	**	0.003	**	0.0247	*
	1×104	96.25	101.429	84.2857	101.071	114.286	103.571
	2×104	95.7143	89.2857	79.6429	57.3214	52.5	50.7143
	5×104	80.1786	83.3929	70	52.8571	47.6786	46.7857
	1×105	49.6429	45.8929	46.6071	37.5	43.3929	38.0357

## Sheet: Figure 6
Fig. 6b
	Mock							DMSO							XQ2B							P value (DMSO vs XQ2B)	P value summary (DMSO vs XQ2B)
	-4.26139	-1.88062	-7.24026	-4.4192	-6.30401	-5.99101	-3.47065	586.694	711.199	851.032	533.432	636.266	640.404	413.987	234.609	247.685	151.05	229.558	128.472	521.967	514.758	0.0013	**
Fig. 6c
	Mock							DMSO							XQ2B							P value (DMSO vs XQ2B)	P value summary (DMSO vs XQ2B)
	77.1164	76.1469	75.1783	76.1469	75.1783	75.1783	76.1469	2151.27	2038.61	2168.49	1959.37	2138.39	2194.43	2598.83	2266.42	1272.19	1516.42	1969.73	1635.92	1666.83	2034.41	0.0175	*
Fig. 6d														HSV1		HSV1-UL5
		HSV-1						HSV-1+XQ2B						P value (HSV-1 vs HSV-1+XQ2B)	P value summary (HSV-1 vs HSV-1+XQ2B)	P value (HSV-1 vs HSV-1+XQ2B)	P value summary (HSV-1 vs HSV-1+XQ2B)
	HSV1	1.8156	0.79882	1.32284	1.39653	0.22924	1.62811	9.75001	4.85968	4.05532	17.5547	15.5667	41.0988	0.0287	*	0.0136	*
	HSV1-UL5	2.42256	0.137724	0.994588	0.448911	2.62011	2.56208	18.1733	12.9008	2.36159	11.4426	5.67061	29.1839

## Sheet: Figure 7
Fig. 7a											Ifnb1		Cxcl10		Il6
		DMSO			DMSO			XQ2B			P value (DMSO vs XQ2B)	P value summary (DMSO vs XQ2B)	P value (DMSO vs XQ2B)	P value summary (DMSO vs XQ2B)	P value (DMSO vs XQ2B)	P value summary (DMSO vs XQ2B)
	Ifnb1	0.762039	1.24036	1.05798	13.7894	20.4184	20.0184	2.30762	2.77024	2.99046	0.002	**	0.008	**	0.0005	***
	Cxcl10	1.21066	0.79989	1.03263	22.4152	26.4624	36.2975	7.28169	8.60204	8.24337
	Il6	1.11658	1.01359	0.883586	14.2549	13.2931	12.4476	7.58793	8.11058	7.71106
Fig. 7c
		WT	Trex1 KO	Trex1 KO+XQ2B	P value (Trex1 KO vs Trex1 KO+XQ2B)	P value summary (Trex1 KO vs Trex1 KO+XQ2B)
	11	0			0.0352	*
	11	0
	11	0
	11	0
	11	0
	11	0
	11	0
	11	0
	11	0
	11	0
	3		1
	5		1
	9		1
	11		0
	11		0
	11		0
	11		0
	11		0
	11		0
	11		0
	11			0
	11			0
	11			0
	11			0
	11			0
	11			0
	11			0
	11			0
	11			0
	11			0
Fig. 7d	Heart																						Heart
	WT								KO(DMSO)						KO(XQ2B)								P value (KO(DMSO) vs KO(XQ2B)	P value summary (KO(DMSO) vs KO(XQ2B)
	0	0	0	0	0	0	0	0	12	11	10	10	9	7	5	8	6	8	4	7	9	5	0.0139	*
	Stomach																						Stomach
	WT								KO(DMSO)						KO(XQ2B)								P value (KO(DMSO) vs KO(XQ2B)	P value summary (KO(DMSO) vs KO(XQ2B)
	0	0	0	0	0	0	0	0	10	11	10	9	8	7	3	8	6	9	5	5	8	7	0.0139	*
	Tongue																						Tongue
	WT								KO(DMSO)						KO(XQ2B)								P value (KO(DMSO) vs KO(XQ2B)	P value summary (KO(DMSO) vs KO(XQ2B)
	0	0	0	0	0	0	0	0	8	9	7	7	9	6	3	7	7	8	5	6	5	4	0.0274	*
	Kidney																						Kidney
	WT								KO(DMSO)						KO(XQ2B)								P value (KO(DMSO) vs KO(XQ2B)	P value summary (KO(DMSO) vs KO(XQ2B)
	0	0	0	0	0	0	0	0	7	7	8	6	5	5	3	3	6	5	2	4	7	5	0.0315	*
	Muscle																						Muscle
	WT								KO(DMSO)						KO(XQ2B)								P value (KO(DMSO) vs KO(XQ2B)	P value summary (KO(DMSO) vs KO(XQ2B)
	0	0	0	0	0	0	0	0	6	8	4	4	6	5	4	2	6	3	4	4	3	5	0.0139	*
Fig. 7e																	Ifnb1		Cxcl10		Il6
		WT					Trex1 KO					Trex1 KO+XQ2B					P value (Trex1 KO vs Trex1 KO+XQ2B)	P value summary (Trex1 KO vs Trex1 KO+XQ2B)	P value (Trex1 KO vs Trex1 KO+XQ2B)	P value summary (Trex1 KO vs Trex1 KO+XQ2B)	P value (Trex1 KO vs Trex1 KO+XQ2B)	P value summary (Trex1 KO vs Trex1 KO+XQ2B)
	Ifnb1	0.969376	1.09531	1.0277	0.92702	0.988593	9.7566	14.2285	10.4594	25.207	14.5561	12.3782	6.32585	6.44384	5.85243	6.52369	0.0415	*	0.0054	**	0.0087	**
	Cxcl10	1.30734	1.27326	1.36657	0.605292	0.726272	221.818	225.971	236.762	347.712	236.205	99.6532	144.536	126.503	174.75	186.166
	Il6	1.12767	0.744995	1.41447	0.788935	1.06667	8.25434	11.3749	10.4197	11.7051	12.7651	3.8548	4.60531	4.21513	10.789	5.35063

## Sheet: Figure S1
Fig. S1a
	2'3'-cGAMP (μM)	RFU
	100	7572	7085	8053
	75	5219	6243	5892
	50	4330	5007	4167
	25	2932	3835	2863
	10	1960	2177	2158
	7.4	2169	2514	1965
	1	1495	452	657
Fig. S1c
	Elution volume [ml]	cGAS+ATP+GTP+ISD	cGAS+ATP+GTP	GTP	ATP	2'3'-cGAMP
	0	199.998		100.092
	0.001	199.998		100.099
	0.003	199.999		100.105
	0.004	199.999		100.112
	0.006	199.999		100.12
	0.007	200		100.128
	0.009	200		100.134
	0.01	200		100.139
	0.011	200		100.143
	0.013	200		100.145
	0.014	200		100.142
	0.016	200		100.139
	0.017	199.999		100.135
	0.019	199.999		100.129
	0.02	200		100.122		-0.00605178
	0.021	200.001		100.115		-0.0128365
	0.023	200.003		100.11		-0.0190584
	0.024	200.005		100.106		-0.0204242
	0.026	200.007		100.102		-0.0212305
	0.027	200.01		100.097	50.3364	-0.0219975
	0.029	200.012		100.093	50.3357	-0.0194514
	0.03	200.014		100.089	50.3347	-0.0141986
	0.032	200.016		100.086	50.3331	-0.00819832
	0.033	200.014		100.085	50.3314	-0.002163
	0.034	200.012		100.085	50.3296	0.0040553
	0.036	200.009		100.086	50.3326	0.0108089
	0.037	200.006		100.092	50.3376	0.017605
	0.039	200.002		100.099	50.3429	0.0244289
	0.04	199.998		100.107	50.3489	0.0289087
	0.042	199.993		100.114	50.3557	0.0301731
	0.043	199.988		100.122	50.3627	0.0309998
	0.044	199.989		100.129	50.3691	0.0318251
	0.046	199.989		100.135	50.3724	0.0322049
	0.047	199.99		100.141	50.3751	0.0316897
	0.049	199.993		100.147	50.3779	0.0309291
	0.05	199.997		100.146	50.3757	0.0300571
	0.052	200.002		100.144	50.3715	0.0288849
	0.053	200.007		100.143	50.367	0.027296
	0.054	200.012		100.141	50.3633	0.0257091
	0.056	200.013		100.137	50.3606	0.0241196
	0.057	200.015		100.134	50.358	0.0215918
	0.059	200.017		100.132	50.3565	0.0180699
	0.06	200.015		100.131	50.3584	0.0138821
	0.062	200.011		100.129	50.3602	0.00918123
	0.063	200.007		100.128	50.3612	0.00483514
	0.064	200.003		100.127	50.3585	0.00141856
	0.066	200		100.126	50.355	-0.00182362
	0.067	200		100.124	50.3513	-0.00506268
	0.069	200		100.124	50.3467	-0.00836309
	0.07	200.001		100.124	50.3414	-0.0118
	0.072	200.003		100.124	50.3361	-0.0152992
	0.073	200.007		100.123	50.3355	-0.0187935
	0.075	200.011		100.122	50.3395	-0.0211831
	0.076	200.014		100.119	50.3431	-0.0220354
	0.077	200.019		100.117	50.3481	-0.0222935
	0.079	200.023		100.114	50.3555	-0.0225517
	0.08	200.027		100.112	50.3643	-0.0218511
	0.082	200.03		100.109	50.3732	-0.0173609
	0.083	200.032		100.108	50.3813	-0.0129138
	0.085	200.033		100.109	50.3879	-0.00842753
	0.086	200.033		100.109	50.3946	-0.00381237
	0.087	200.033		100.111	50.3988	0.000901718
	0.089	200.035		100.114	50.3965	0.00564592
	0.09	200.036		100.117	50.3943	0.0101649
	0.092	200.038		100.12	50.3919	0.013817
	0.093	200.04		100.121	50.3884	0.0153558
	0.095	200.042		100.121	50.3828	0.0169097
	0.096	200.044		100.121	50.3772	0.018457
	0.097	200.046		100.118	50.3723	0.0173235
	0.099	200.048		100.115	50.3689	0.0141333
	0.1	200.049		100.112	50.3655	0.0109445
	0.102	200.049		100.109	50.3625	0.00777528
	0.103	200.05		100.106	50.3623	0.0049422
	0.105	200.05		100.104	50.366	0.0022372
	0.106	200.05		100.104	50.3698	-0.00045088
	0.107	200.048		100.104	50.3749	-0.00258413
	0.109	200.047		100.105	50.382	-0.00337888
	0.11	200.046		100.106	50.3892	-0.00288241
	0.112	200.043		100.107	50.3965	-0.00240485
	0.113	200.039		100.108	50.4041	-0.00198143
	0.115	200.035		100.109	50.4117	-0.00137869
	0.116	200.03		100.109	50.4184	-0.00066602
	0.118	200.027		100.11	50.4213	6.64e-05
	0.119	200.024		100.111	50.4218	0.000747807
	0.12	200.022		100.112	50.4222	0.00112921
	0.122	200.019		100.114	50.4204	0.00136241
	0.123	200.016		100.115	50.4169	0.00159236
	0.125	200.014		100.116	50.4134	0.00188082
	0.126	200.012		100.117	50.4096	0.00259065
	0.128	200.011		100.118	50.4057	0.00370393
	0.129	200.011		100.118	50.4017	0.00481682
	0.13	200.012		100.118	50.3974	0.00593214
	0.132	200.014		100.118	50.39	0.00683936
	0.133	200.015		100.117	50.3821	0.00772654
	0.135	200.018		100.117	50.3751	0.00861746
	0.136	200.021		100.116	50.3708	0.00866975
	0.138	200.025		100.115	50.367	0.00700664
	0.139	200.027		100.113	50.3631	0.00380459
	0.14	200.03		100.112	50.3612	0.000508983
	0.142	200.032		100.111	50.3624	-0.00302702
	0.143	200.033		100.11	50.3647	-0.00748072
	0.145	200.034		100.109	50.3672	-0.012058
	0.146	200.034		100.109	50.3721	-0.016386
	0.148	200.034		100.11	50.3782	-0.0155753
	0.149	200.032		100.113	50.3843	-0.0134774
	0.15	200.03		100.116	50.3914	-0.0106459
	0.152	200.026		100.119	50.3992	-0.00470081
	0.153	200.022		100.122	50.407	0.00330363
	0.155	200.019		100.125	50.4131	0.0115207
	0.156	200.016		100.125	50.4161	0.0179641
	0.158	200.014		100.119	50.4178	0.0243851
	0.159	200.012		100.114	50.4197	0.0251692
	0.161	200.01		100.107	50.4233	0.0227179
	0.162	200.008		100.098	50.4279	0.0202687
	0.163	200.006		100.089	50.4325	0.0155778
	0.165	200.006		100.084	50.4361	0.0106514
	0.166	200.005		100.082	50.439	0.00749984
	0.168	200.005		100.081	50.4419	0.00522368
	0.169	200.008		100.083	50.4435	0.0028011
	0.171	200.013		100.09	50.4426	0.00050947
	0.172	200.017		100.097	50.441	-0.00138435
	0.173	200.022		100.105	50.4391	-0.0032246
	0.175	200.027		100.113	50.435	-0.00375586
	0.176	200.031		100.121	50.4305	-0.00340656
	0.178	200.035		100.128	50.426	-0.00300785
	0.179	200.036		100.131	50.4207	-0.00245351
	0.181	200.037		100.132	50.4148	-0.00037463
	0.182	200.037		100.133	50.409	0.00174802
	0.183	200.034		100.132	50.4052	0.00383313
	0.185	200.031		100.128	50.4038	0.00555098
	0.186	200.027		100.124	50.4024	0.00727556
	0.188	200.025		100.119	50.4016	0.00888583
	0.189	200.025		100.114	50.4031	0.0097375
	0.191	200.024		100.109	50.4057	0.00978081
	0.192	200.026		100.105	50.4085	0.00977619
	0.193	200.029		100.105	50.4114	0.00912066
	0.195	200.032		100.107	50.4149	0.00738082
	0.196	200.035		100.11	50.4189	0.00561334
	0.198	200.039		100.115	50.4229	0.00398699
	0.199	200.043		100.123	50.427	0.0026119
	0.201	200.046		100.13	50.4312	0.0012896
	0.202	200.048		100.138	50.4353	0.000597819
	0.204	200.049		100.146	50.4371	0.00112523
	0.205	200.05		100.154	50.4374	0.00166918
	0.206	200.05		100.159	50.4376	0.00327294
	0.208	200.05		100.16	50.4378	0.00658261
	0.209	200.049		100.16	50.4351	0.0101542
	0.211	200.048		100.16	50.4323	0.0133962
	0.212	200.047		100.158	50.4294	0.01643
	0.214	200.046		100.155	50.4264	0.0194657
	0.215	200.041		100.153	50.4233	0.021725
	0.216	200.035		100.15	50.4203	0.0235213
	0.218	200.029		100.147	50.4171	0.0247395
	0.219	200.025		100.144	50.414	0.0239927
	0.221	200.02		100.141	50.4108	0.0229678
	0.222	200.016		100.138	50.4076	0.0216793
	0.224	200.013		100.135	50.4076	0.0179467
	0.225	200.012		100.134	50.4075	0.0124523
	0.226	200.011		100.134	50.4078	0.00700681
	0.228	200.012		100.133	50.4113	0.00254029
	0.229	200.016		100.133	50.4167	-0.0016784
	0.231	200.019		100.132	50.4221	-0.00533545
	0.232	200.023		100.131	50.4275	-0.00641484
	0.234	200.026		100.131	50.433	-0.00592056
	0.235	200.03		100.13	50.4386	-0.00521891
	0.236	200.032		100.13	50.443	-0.00211315
	0.238	200.032		100.129	50.4454	0.00252704
	0.239	200.032		100.128	50.4476	0.00717044
	0.241	200.031		100.126	50.4482	0.00818645
	0.242	200.028		100.125	50.4459	0.00812543
	0.244	200.024		100.123	50.4426	0.00772675
	0.245	200.02		100.122	50.4393	0.00474075
	0.247	200.017		100.121	50.4353	-9.33e-05
	0.248	200.013		100.121	50.431	-0.00460924
	0.249	200.01		100.122	50.4267	-0.00704315
	0.251	200.006		100.123	50.4246	-0.0081437
	0.252	200.001		100.125	50.4235	-0.0092601
	0.254	199.996		100.128	50.4225	-0.00622941
	0.255	199.993		100.13	50.4212	-0.00235643
	0.257	199.992		100.133	50.4189	0.00185181
	0.258	199.99		100.133	50.4157	0.00699397
	0.259	199.991		100.133	50.4126	0.0124673
	0.261	199.994		100.132	50.4098	0.0173493
	0.262	199.996		100.13	50.4077	0.0191473
	0.264	200		100.126	50.4056	0.0207058
	0.265	200.004		100.123	50.4046	0.0220134
	0.267	200.008		100.12	50.4062	0.0228738
	0.268	200.013		100.119	50.4093	0.0236981
	0.269	200.017		100.118	50.4127	0.0237391
	0.271	200.022		100.118	50.4171	0.0230189
	0.272	200.025		100.12	50.4223	0.0220409
	0.274	200.026		100.121	50.4276	0.019703
	0.275	200.027		100.123	50.4335	0.0155181
	0.277	200.027		100.124	50.4404	0.0108798
	0.278	200.03		100.125	50.4475	0.00651522
	0.279	200.033		100.126	50.4535	0.00253487
	0.281	200.036		100.125	50.4568	-0.00139083
	0.282	200.04		100.124	50.4586	-0.00449594
	0.284	200.043		100.124	50.4604	-0.00606707
	0.285	200.046		100.124	50.4628	-0.00737175
	0.287	200.047		100.123	50.4656	-0.00704182
	0.288	200.047		100.123	50.4685	-0.00461196
	0.29	200.048		100.124	50.4704	-0.00217682
	0.291	200.046		100.124	50.4715	0.000547403
	0.292	200.043		100.125	50.4725	0.00388048
	0.294	200.04		100.124	50.4721	0.00743753
	0.295	200.036		100.123	50.4677	0.0101814
	0.297	200.03		100.121	50.4623	0.011383
	0.298	200.024		100.12	50.4567	0.0124972
	0.3	200.019		100.118	50.4504	0.0136504
	0.301	200.016		100.115	50.444	0.0149179
	0.302	200.013		100.114	50.4377	0.0162168
	0.304	200.012		100.112	50.4364	0.0171422
	0.305	200.015		100.112	50.4372	0.0174253
	0.307	200.02		100.111	50.4383	0.0175954
	0.308	200.025		100.112	50.4413	0.0170219
	0.31	200.033		100.113	50.4473	0.0136896
	0.311	200.041		100.114	50.4535	0.0101159
	0.312	200.049		100.116	50.4604	0.0064684
	0.314	200.056		100.119	50.4643	0.00274016
	0.315	200.06		100.122	50.4676	-0.00101719
	0.317	200.064		100.124	50.471	-0.00486688
	0.318	200.065		100.126	50.4701	-0.00901531
	0.32	200.061	149.973	100.127	50.4667	-0.0131409
	0.321	200.058	149.976	100.129	50.4631	-0.0148907
	0.322	200.053	149.98	100.129	50.4595	-0.0153466
	0.324	200.047	149.983	100.129	50.457	-0.0158387
	0.325	200.041	149.986	100.128	50.4547	-0.0175579
	0.327	200.036	149.988	100.127	50.4524	-0.0208873
	0.328	200.033	149.99	100.125	50.4532	-0.0240315
	0.33	200.03	149.992	100.123	50.4546	-0.027397
	0.331	200.028	149.992	100.121	50.4559	-0.0306428
	0.332	200.023	149.992	100.118	50.4567	-0.0338813
	0.334	200.018	149.992	100.115	50.4566	-0.0367197
	0.335	200.014	149.99	100.113	50.4564	-0.0375792
	0.337	200.012	149.987	100.112	50.4561	-0.0378628
	0.338	200.009	149.985	100.111	50.4546	-0.0374
	0.34	200.008	149.982	100.111	50.453	-0.0344777
	0.341	200.011	149.979	100.112	50.4514	-0.0315643
	0.343	200.015	149.976	100.114	50.4506	-0.0285069
	0.344	200.02	149.973	100.116	50.4503	-0.0249565
	0.345	200.026	149.97	100.119	50.4501	-0.0211049
	0.347	200.032	149.969	100.121	50.4506	-0.0176219
	0.348	200.038	149.969	100.124	50.4519	-0.0161461
	0.35	200.043	149.969	100.126	50.4533	-0.0152219
	0.351	200.047	149.968	100.128	50.4546	-0.0138458
	0.353	200.05	149.969	100.129	50.4551	-0.00812748
	0.354	200.05	149.97	100.129	50.4556	-0.00023654
	0.355	200.048	149.97	100.129	50.4557	0.00753895
	0.357	200.046	149.971	100.129	50.4552	0.0147842
	0.358	200.044	149.972	100.131	50.4542	0.0217973
	0.36	200.044	149.974	100.135	50.4533	0.0287989
	0.361	200.044	149.975	100.138	50.4537	0.0281471
	0.363	200.044	149.976	100.142	50.4556	0.0248133
	0.364	200.046	149.978	100.146	50.4574	0.0197483
	0.365	200.049	149.979	100.15	50.4596	0.0106386
	0.367	200.051	149.981	100.153	50.4621	0.000261434
	0.368	200.051	149.982	100.154	50.4644	-0.0100748
	0.37	200.05	149.983	100.156	50.467	-0.0203785
	0.371	200.049	149.983	100.157	50.4698	-0.0306623
	0.373	200.047	149.984	100.154	50.4727	-0.0384735
	0.374	200.043	149.984	100.151	50.4756	-0.0400703
	0.375	200.04	149.984	100.148	50.4776	-0.0400294
	0.377	200.037	149.982	100.144	50.4777	-0.0391176
	0.378	200.036	149.981	100.14	50.4779	-0.0363336
	0.38	200.035	149.98	100.135	50.4777	-0.033445
	0.381	200.034	149.978	100.132	50.4759	-0.0309237
	0.383	200.036	149.977	100.13	50.4734	-0.028205
	0.384	200.038	149.975	100.129	50.471	-0.025256
	0.386	200.041	149.972	100.128	50.4685	-0.022521
	0.387	200.043	149.969	100.129	50.4659	-0.0210068
	0.388	200.045	149.964	100.131	50.4633	-0.0203125
	0.39	200.048	149.96	100.133	50.4617	-0.020132
	0.391	200.048	149.956	100.137	50.4639	-0.0215136
	0.393	200.048	149.953	100.14	50.4665	-0.0237193
	0.394	200.048	149.95	100.143	50.4696	-0.0259318
	0.396	200.047	149.947	100.145	50.4743	-0.0292114
	0.397	200.046	149.947	100.146	50.4796	-0.0333188
	0.398	200.045	149.951	100.145	50.485	-0.0374929
	0.4	200.044	149.954	100.143	50.4897	-0.0404895
	0.401	200.043	149.958	100.141	50.4928	-0.0424908
	0.403	200.042	149.963	100.138	50.4956	-0.0444953
	0.404	200.039	149.969	100.136	50.4965	-0.0446029
	0.406	200.035	149.975	100.136	50.4942	-0.0399892
	0.407	200.031	149.982	100.136	50.4916	-0.0336168
	0.408	200.028	149.985	100.138	50.489	-0.0262498
	0.41	200.026	149.986	100.14	50.4873	-0.0179326
	0.411	200.023	149.987	100.142	50.486	-0.00946905
	0.413	200.021	149.987	100.145	50.4848	-0.0012144
	0.414	200.022	149.983	100.147	50.485	0.00514447
	0.416	200.024	149.978	100.146	50.4863	0.0113145
	0.417	200.025	149.973	100.145	50.4876	0.0152917
	0.418	200.029	149.968	100.142	50.4882	0.0145311
	0.42	200.033	149.961	100.139	50.4868	0.0122071
	0.421	200.038	149.954	100.135	50.485	0.00983438
	0.423	200.042	149.947	100.131	50.4832	0.00701704
	0.424	200.046	149.942	100.129	50.4802	0.00413601
	0.426	200.05	149.94	100.128	50.4776	0.00163231
	0.427	200.053	149.937	100.128	50.4749	0.000905404
	0.429	200.053	149.935	100.13	50.4741	0.000346048
	0.43	200.053	149.934	100.133	50.4762	-0.00053444
	0.431	200.053	149.936	100.137	50.4792	-0.00234215
	0.433	200.052	149.941	100.14	50.4828	-0.00451031
	0.434	200.051	149.946	100.141	50.4882	-0.00639384
	0.436	200.051	149.952	100.14	50.4941	-0.00800478
	0.437	200.05	149.959	100.139	50.5001	-0.00958981
	0.439	200.049	149.966	100.137	50.5059	-0.0112229
	0.44	200.048	149.974	100.132	50.5114	-0.0154484
	0.441	200.045	149.983	100.128	50.5168	-0.0216971
	0.443	200.042	149.994	100.124	50.5203	-0.0281886
	0.444	200.039	150.003	100.119	50.5208	-0.0340337
	0.446	200.036	150.009	100.115	50.5203	-0.0388922
	0.447	200.033	150.011	100.112	50.5198	-0.0437399
	0.449	200.031	150.012	100.112	50.5177	-0.0473647
	0.45	200.027	150.009	100.112	50.5142	-0.0454731
	0.451	200.022	150.003	100.112	50.5103	-0.0435849
	0.453	200.018	149.996	100.115	50.5065	-0.0404641
	0.454	200.015	149.988	100.118	50.503	-0.0345232
	0.456	200.013	149.98	100.121	50.4996	-0.0277275
	0.457	200.011	149.978	100.124	50.4961	-0.020782
	0.459	200.011	149.977	100.127	50.4923	-0.0130983
	0.46	200.013	149.983	100.13	50.4885	-0.0050585
	0.461	200.016	149.99	100.133	50.4846	0.00300879
	0.463	200.019	149.996	100.135	50.4827	0.00519326
	0.464	200.023	149.996	100.138	50.4822	0.00638235
	0.466	200.028	149.995	100.138	50.4817	0.00749187
	0.467	200.033	149.99	100.138	50.4819	0.00730034
	0.469	200.037	149.983	100.137	50.4875	0.00456308
	0.47	200.042	149.976	100.137	50.4931	0.0017389
	0.472	200.046	149.97	100.137	50.4988	-0.00168244
	0.473	200.048	149.965	100.137	50.5048	-0.00561934
	0.474	200.047	149.961	100.137	50.5109	-0.00955341
	0.476	200.047	149.96	100.138	50.5166	-0.012714
	0.477	200.046	149.961	100.138	50.5203	-0.0142869
	0.479	200.045	149.964	100.139	50.5215	-0.0155576
	0.48	200.044	149.966	100.14	50.5225	-0.0158308
	0.482	200.044	149.97	100.141	50.5212	-0.0131877
	0.483	200.043	149.973	100.142	50.5168	-0.0105528
	0.484	200.043	149.976	100.142	50.5128	-0.00775933
	0.486	200.042	149.977	100.143	50.5086	-0.00450031
	0.487	200.041	149.978	100.143	50.5044	-0.00130441
	0.489	200.04	149.978	100.143	50.5005	0.00135986
	0.49	200.039	149.978	100.145	50.4968	0.00313369
	0.492	200.038	149.975	100.147	50.4947	0.0039861
	0.493	200.038	149.972	100.15	50.4954	0.00483597
	0.494	200.037	149.969	100.152	50.4962	0.00608769
	0.496	200.036	149.965	100.154	50.4969	0.00782423
	0.497	200.033	149.962	100.156	50.4968	0.00954969
	0.499	200.031	149.959	100.158	50.4965	0.0109847
	0.5	200.029	149.957	100.158	50.4963	0.011998
	0.502	200.027	149.954	100.158	50.4956	0.0128791
	0.503	200.025	149.955	100.158	50.4946	0.0140122
	0.504	200.024	149.956	100.156	50.4936	0.0163202
	0.506	200.024	149.957	100.154	50.4927	0.0190484
	0.507	200.024	149.958	100.151	50.4927	0.0217929
	0.509	200.024	149.96	100.146	50.4927	0.0238007
	0.51	200.026	149.96	100.14	50.4928	0.0256558
	0.512	200.028	149.96	100.135	50.4937	0.0275223
	0.513	200.03	149.961	100.13	50.4947	0.0279823
	0.515	200.033	149.964	100.127	50.4958	0.0249025
	0.516	200.036	149.971	100.123	50.4968	0.0217463
	0.517	200.04	149.977	100.123	50.4977	0.0179974
	0.519	200.042	149.983	100.126	50.4985	0.012961
	0.52	200.044	149.988	100.129	50.499	0.00790103
	0.522	200.046	149.995	100.134	50.4988	0.00376362
	0.523	200.047	150.002	100.14	50.4986	0.00184249
	0.525	200.051	150.01	100.147	50.4995	0.000579592
	0.526	200.056	150.016	100.153	50.5043	0.000196895
	0.527	200.06	150.017	100.159	50.5114	0.00279342
	0.529	200.063	150.019	100.163	50.5185	0.00667041
	0.53	200.066	150.019	100.168	50.5258	0.0105371
	0.532	200.069	150.018	100.169	50.533	0.0144302
	0.533	200.072	150.015	100.168	50.5403	0.0183209
	0.535	200.074	150.012	100.168	50.5461	0.0218659
	0.536	200.077	150.008	100.166	50.5507	0.0228203
	0.537	200.078	150.004	100.162	50.555	0.0228491
	0.539	200.078	149.999	100.159	50.557	0.0227638
	0.54	200.078	149.989	100.155	50.5548	0.0213932
	0.542	200.077	149.979	100.152	50.5524	0.0185189
	0.543	200.077	149.971	100.149	50.55	0.0156511
	0.545	200.076	149.965	100.147	50.547	0.0124409
	0.546	200.076	149.96	100.148	50.5438	0.0091892
	0.547	200.075	149.956	100.15	50.5404	0.00594845
	0.549	200.075	149.954	100.154	50.5382	0.00277098
	0.55	200.074	149.953	100.158	50.5373	-0.00028029
	0.552	200.073	149.954	100.164	50.5367	-0.00325879
	0.553	200.07	149.958	100.17	50.536	-0.00607789
	0.555	200.066	149.962	100.173	50.5344	-0.00731925
	0.556	200.063	149.966	100.17	50.5321	-0.00708771
	0.558	200.06	149.97	100.166	50.5297	-0.00685607
	0.559	200.057	149.972	100.159	50.5275	-0.00816039
	0.56	200.054	149.972	100.15	50.5256	-0.0117759
	0.562	200.051	149.971	100.139	50.5238	-0.0161875
	0.563	200.048	149.971	100.129	50.5217	-0.0206692
	0.565	200.046	149.971	100.123	50.5185	-0.0252966
	0.566	200.046	149.972	100.118	50.5148	-0.0299647
	0.568	200.047	149.974	100.114	50.5111	-0.0346508
	0.569	200.047	149.975	100.116	50.5084	-0.0369221
	0.57	200.048	149.977	100.121	50.5065	-0.0372841
	0.572	200.048	149.981	100.126	50.5046	-0.0373589
	0.573	200.047	149.987	100.131	50.5028	-0.0349548
	0.575	200.047	149.994	100.136	50.5012	-0.0304171
	0.576	200.046	150	100.141	50.4996	-0.0257005
	0.578	200.046	150.005	100.143	50.4985	-0.020896
	0.579	200.045	150.009	100.143	50.4986	-0.014995
	0.58	200.043	150.012	100.143	50.4989	-0.00896339
	0.582	200.042	150.013	100.142	50.4992	-0.00378681
	0.583	200.04	150.014	100.139	50.4989	-0.00151474
	0.585	200.039	150.013	100.136	50.4985	-0.0002179
	0.586	200.038	150.009	100.134	50.4981	0.000833358
	0.588	200.037	150.005	100.132	50.4975	0.000916494
	0.589	200.036	150.001	100.129	50.4968	0.000330865
	0.59	200.035	149.994	100.126	50.4961	-0.00025335
	0.592	200.034	149.986	100.125	50.4952	-0.00160945
	0.593	200.033	149.979	100.126	50.4941	-0.00342751
	0.595	200.032	149.975	100.129	50.4931	-0.0050778
	0.596	200.032	149.971	100.132	50.4922	-0.00603558
	0.598	200.032	149.967	100.137	50.4918	-0.00626592
	0.599	200.034	149.968	100.142	50.4915	-0.00619521
	0.601	200.037	149.969	100.146	50.4914	-0.00578562
	0.602	200.04	149.972	100.147	50.4924	-0.00435082
	0.603	200.042	149.977	100.147	50.4953	-0.00247492
	0.605	200.045	149.982	100.147	50.4981	-0.0006016
	0.606	200.048	149.985	100.145	50.501	-0.00122113
	0.608	200.05	149.983	100.14	50.5041	-0.00350614
	0.609	200.051	149.981	100.135	50.5073	-0.00603392
	0.611	200.051	149.975	100.135	50.5106	-0.00940061
	0.612	200.05	149.967	100.139	50.5152	-0.0136063
	0.613	200.048	149.96	100.143	50.521	-0.0179947
	0.615	200.046	149.956	100.15	50.5267	-0.0220616
	0.616	200.043	149.954	100.159	50.5312	-0.0229642
	0.618	200.043	149.953	100.168	50.5339	-0.02311
	0.619	200.042	149.958	100.177	50.5366	-0.0232554
	0.621	200.042	149.964	100.18	50.5394	-0.0203661
	0.622	200.043	149.97	100.182	50.5427	-0.0161902
	0.623	200.044	149.977	100.183	50.5462	-0.0118851
	0.625	200.046	149.984	100.177	50.5495	-0.0101128
	0.626	200.048	149.989	100.169	50.5515	-0.0111822
	0.628	200.049	149.991	100.162	50.5522	-0.0123777
	0.629	200.051	149.992	100.155	50.5529	-0.0142927
	0.631	200.053	149.993	100.147	50.5523	-0.0198943
	0.632	200.053	149.994	100.14	50.5482	-0.0254755
	0.633	200.053	149.995	100.137	50.544	-0.0303123
	0.635	200.053	149.996	100.137	50.5397	-0.0319286
	0.636	200.053	149.996	100.137	50.5348	-0.0324111
	0.638	200.052	149.995	100.138	50.5299	-0.0318723
	0.639	200.051	149.994	100.141	50.5251	-0.0283666
	0.641	200.05	149.99	100.143	50.5215	-0.023222
	0.642	200.049	149.985	100.146	50.5189	-0.0180887
	0.644	200.048	149.98	100.148	50.5166	-0.0130149
	0.645	200.048	149.976	100.151	50.5172	-0.00795937
	0.646	200.047	149.971	100.153	50.5196	-0.00291502
	0.648	200.047	149.968	100.158	50.522	-0.00053456
	0.649	200.046	149.968	100.164	50.5242	-0.00012377
	0.651	200.046	149.969	100.17	50.526	-0.00019364
	0.652	200.047	149.971	100.174	50.5276	-0.00026912
	0.654	200.047	149.975	100.178	50.5288	-0.00171653
	0.655	200.048	149.98	100.181	50.5282	-0.00452445
	0.656	200.05	149.984	100.184	50.5274	-0.00744768
	0.658	200.051	149.986	100.184	50.5268	-0.0103337
	0.659	200.053	149.989	100.183	50.528	-0.013177
	0.661	200.054	149.988	100.182	50.5315	-0.0160037
	0.662	200.055	149.986	100.179	50.5357	-0.0181836
	0.664	200.056	149.984	100.175	50.5401	-0.0173498
	0.665	200.06	149.983	100.171	50.5449	-0.0147637
	0.666	200.063	149.982	100.165	50.5498	-0.0121726
	0.668	200.066	149.982	100.157	50.5547	-0.00804143
	0.669	200.069	149.983	100.149	50.5579	-0.00272663
	0.671	200.072	149.984	100.143	50.56	0.00270952
	0.672	200.074	149.985	100.139	50.5618	0.00978414
	0.674	200.075	149.985	100.135	50.562	0.0189829
	0.675	200.072	149.985	100.132	50.5598	0.0288587
	0.676	200.07	149.984	100.129	50.5567	0.0380242
	0.678	200.067	149.983	100.127	50.5536	0.0438695
	0.679	200.063	149.981	100.125	50.5497	0.048309
	0.681	200.058	149.98	100.127	50.5453	0.0527405
	0.682	200.054	149.981	100.129	50.5408	0.0500565
	0.684	200.053	149.981	100.13	50.5381	0.0451286
	0.685	200.055	149.982	100.133	50.5366	0.0401952
	0.686	200.056	149.983	100.135	50.5352	0.0329644
	0.688	200.059	149.984	100.137	50.5342	0.0237353
	0.689	200.065	149.985	100.138	50.5363	0.0142816
	0.691	200.071	149.985	100.138	50.5392	0.00535116
	0.692	200.075	149.985	100.139	50.5422	-0.00145358
	0.694	200.078	149.984	100.141	50.5464	-0.00824762
	0.695	200.08	149.983	100.144	50.5507	-0.013838
	0.697	200.081	149.981	100.147	50.5551	-0.011167
	0.698	200.078	149.98	100.15	50.5581	-0.0084986
	0.699	200.075	149.981	100.153	50.5594	-0.00608362
	0.701	200.071	149.981	100.156	50.5605	-0.00489855
	0.702	200.067	149.982	100.158	50.5607	-0.00482417
	0.704	200.064	149.984	100.157	50.5576	-0.0047911
	0.705	200.06	149.986	100.156	50.5545	-0.00537744
	0.707	200.059	149.988	100.155	50.551	-0.00789985
	0.708	200.059	149.989	100.151	50.5465	-0.0104193
	0.709	200.06	149.991	100.147	50.5414	-0.0129693
	0.711	200.06	149.991	100.143	50.5369	-0.0158722
	0.712	200.059	149.991	100.14	50.5339	-0.0189924
	0.714	200.059	149.991	100.141	50.532	-0.0219762
	0.715	200.058	149.991	100.142	50.5301	-0.0238979
	0.717	200.057	149.991	100.144	50.5292	-0.0245219
	0.718	200.056	149.992	100.149	50.5294	-0.0251434
	0.719	200.055	149.993	100.154	50.5303	-0.0256594
	0.721	200.054	149.994	100.159	50.5315	-0.0254456
	0.722	200.053	149.995	100.162	50.5337	-0.0252306
	0.724	200.052	149.997	100.165	50.5365	-0.024968
	0.725	200.052	150	100.167	50.5393	-0.0243485
	0.727	200.052	150.003	100.166	50.5412	-0.0235046
	0.728	200.052	150.005	100.163	50.5407	-0.0226241
	0.729	200.052	150.007	100.16	50.5388	-0.0213337
	0.731	200.05	150.008	100.159	50.5363	-0.0190723
	0.732	200.048	150.008	100.159	50.5323	-0.0168051
	0.734	200.045	150.006	100.16	50.5276	-0.014709
	0.735	200.042	150.005	100.161	50.5229	-0.0132926
	0.737	200.04	150.002	100.165	50.5192	-0.0118695
	0.738	200.037	149.999	100.168	50.5186	-0.0102728
	0.74	200.034	149.995	100.172	50.5187	-0.00790888
	0.741	200.029	149.993	100.177	50.5196	-0.00484107
	0.742	200.024	149.992	100.183	50.5232	-0.00186953
	0.744	200.021	149.992	100.188	50.528	0.000507085
	0.745	200.018	149.993	100.191	50.5329	0.00215087
	0.747	200.016	149.995	100.193	50.537	0.00379908
	0.748	200.014	149.998	100.195	50.5399	0.00427274
	0.75	200.012	149.999	100.195	50.5428	0.00282346
	0.751	200.009	149.998	100.193	50.5438	0.00082359
	0.752	200.006	149.997	100.191	50.5423	-0.00154779
	0.754	200.006	149.995	100.187	50.5403	-0.0047696
	0.755	200.005	149.992	100.183	50.5389	-0.0080739
	0.757	200.005	149.988	100.179	50.5392	-0.0112105
	0.758	200.005	149.985	100.174	50.54	-0.013898
	0.76	200.008	149.984	100.167	50.5408	-0.0155854
	0.761	200.01	149.982	100.16	50.5433	-0.0169996
	0.762	200.013	149.982	100.154	50.5461	-0.0174388
	0.764	200.016	149.984	100.152	50.549	-0.0159466
	0.765	200.019	149.985	100.149	50.5529	-0.0138141
	0.767	200.022	149.987	100.147	50.5576	-0.0116894
	0.768	200.024	149.99	100.143	50.5623	-0.00958842
	0.77	200.026	149.992	100.139	50.5658	-0.00753314
	0.771	200.028	149.993	100.135	50.5677	-0.00548532
	0.772	200.028	149.994	100.131	50.5696	-0.00407046
	0.774	200.027	149.995	100.129	50.5712	-0.00387367
	0.775	200.026	149.997	100.128	50.5725	-0.00394476
	0.777	200.024	150	100.126	50.5738	-0.00401622
	0.778	200.023	150.002	100.125	50.5751	-0.00325133
	0.78	200.021	150.004	100.124	50.5755	-0.00098305
	0.781	200.019	150.006	100.123	50.5751	0.00129285
	0.783	200.018	150.008	100.122	50.5746	0.0035893
	0.784	200.017	150.008	100.123	50.5741	0.00593208
	0.785	200.017	150.008	100.124	50.574	0.00828578
	0.787	200.019	150.007	100.126	50.5738	0.0110032
	0.788	200.022	150.006	100.131	50.5737	0.0148354
	0.79	200.026	150.004	100.138	50.5739	0.0194899
	0.791	200.03	150.002	100.144	50.5743	0.0241644
	0.793	200.034	150	100.151	50.5747	0.0277491
	0.794	200.038	149.999	100.157	50.575	0.0300396
	0.795	200.043	149.998	100.164	50.5784	0.032335
	0.797	200.048	149.998	100.171	50.5822	0.0313677
	0.798	200.054	149.999	100.178	50.5859	0.0266684
	0.8	200.059	149.999	100.185	50.5894	0.0213027
	0.801	200.061	150.001	100.189	50.5928	0.0153616
	0.803	200.062	150.004	100.19	50.5963	0.00818218
	0.804	200.063	150.007	100.191	50.5989	0.000498858
	0.805	200.065	150.009	100.189	50.594	-0.00716829
	0.807	200.066	150.011	100.185	50.5891	-0.0115953
	0.808	200.068	150.013	100.18	50.5838	-0.0138655
	0.81	200.069	150.012	100.175	50.5753	-0.0156521
	0.811	200.07	150.009	100.169	50.5669	-0.0143877
	0.813	200.07	150.006	100.163	50.5589	-0.00975643
	0.814	200.07	150.002	100.158	50.5532	-0.00429306
	0.815	200.069	149.997	100.155	50.5504	0.00115202
	0.817	200.068	149.992	100.153	50.5479	0.00678803
	0.818	200.066	149.991	100.151	50.549	0.0126045
	0.82	200.064	149.992	100.153	50.5546	0.0184229
	0.821	200.063	149.993	100.156	50.5603	0.0221045
	0.823	200.061	149.997	100.159	50.5653	0.0230631
	0.824	200.06	150.003	100.163	50.5695	0.0234631
	0.826	200.059	150.008	100.168	50.5733	0.0233014
	0.827	200.058	150.012	100.174	50.576	0.0202576
	0.828	200.058	150.015	100.179	50.5754	0.0144746
	0.83	200.059	150.018	100.182	50.5736	0.00868875
	0.831	200.059	150.016	100.184	50.572	0.00271071
	0.833	200.059	150.013	100.186	50.5707	-0.00349786
	0.834	200.058	150.01	100.185	50.5696	-0.00971447
	0.836	200.056	150.004	100.18	50.5684	-0.0157632
	0.837	200.054	149.998	100.175	50.5677	-0.0212819
	0.838	200.051	149.991	100.17	50.5679	-0.0264766
	0.84	200.048	149.986	100.163	50.5684	-0.0311522
	0.841	200.045	149.983	100.156	50.5689	-0.0329059
	0.843	200.045	149.979	100.148	50.5692	-0.0318008
	0.844	200.048	149.975	100.141	50.5692	-0.0306924
	0.846	200.052	149.97	100.133	50.5692	-0.0279852
	0.847	200.056	149.964	100.127	50.569	-0.0231494
	0.848	200.062	149.96	100.125	50.5686	-0.017868
	0.85	200.069	149.958	100.125	50.5681	-0.0128884
	0.851	200.076	149.956	100.124	50.5679	-0.00849803
	0.853	200.076	149.955	100.131	50.5683	-0.00434347
	0.854	200.075	149.954	100.139	50.5691	-0.00017375
	0.856	200.074	149.954	100.147	50.5699	0.00463615
	0.857	200.07	149.955	100.156	50.571	0.00978638
	0.858	200.063	149.956	100.165	50.5723	0.0149401
	0.86	200.055	149.958	100.174	50.5736	0.017587
	0.861	200.048	149.96	100.181	50.5748	0.0187488
	0.863	200.04	149.963	100.187	50.5758	0.0196115
	0.864	200.031	149.967	100.193	50.5768	0.0202046
	0.866	200.024	149.971	100.195	50.5774	0.0197717
	0.867	200.023	149.974	100.192	50.5774	0.0185252
	0.869	200.022	149.976	100.189	50.577	0.0172805
	0.87	200.023	149.978	100.184	50.5767	0.0155339
	0.871	200.026	149.981	100.176	50.5771	0.0133529
	0.873	200.03	149.986	100.168	50.5777	0.0111731
	0.874	200.035	149.991	100.159	50.5783	0.00899527
	0.876	200.04	149.994	100.153	50.5792	0.00639452
	0.877	200.046	149.996	100.147	50.5802	0.00337852
	0.879	200.051	149.999	100.141	50.581	0.000571773
	0.88	200.055	150.001	100.137	50.5808	-0.00119419
	0.881	200.058	150	100.132	50.5777	-0.00204461
	0.883	200.061	149.999	100.127	50.5747	-0.00289601
	0.884	200.062	149.996	100.124	50.5714	-0.00352252
	0.886	200.06	149.993	100.125	50.5675	-0.00296913
	0.887	200.058	149.989	100.126	50.5635	-0.00121267
	0.889	200.055	149.987	100.127	50.5607	0.000551872
	0.89	200.053	149.986	100.132	50.5604	0.00266887
	0.891	200.051	149.985	100.138	50.5615	0.00531405
	0.893	200.049	149.986	100.144	50.5628	0.00797799
	0.894	200.048	149.989	100.15	50.5653	0.010639
	0.896	200.048	149.991	100.155	50.5704	0.0132872
	0.897	200.048	149.993	100.16	50.5755	0.0159449
	0.899	200.048	149.995	100.164	50.5801	0.0183695
	0.9	200.05	149.996	100.165	50.5825	0.0195093
	0.901	200.052	149.996	100.167	50.5841	0.0195062
	0.903	200.054	149.995	100.167	50.5852	0.0195032
	0.904	200.056	149.994	100.164	50.5838	0.0178354
	0.906	200.058	149.992	100.16	50.5803	0.0142056
	0.907	200.06	149.988	100.156	50.5768	0.0101977
	0.909	200.061	149.983	100.153	50.5739	0.00618588
	0.91	200.059	149.978	100.151	50.5742	0.00218833
	0.912	200.056	149.974	100.149	50.5754	-0.00180904
	0.913	200.054	149.971	100.15	50.5769	-0.00581576
	0.914	200.049	149.968	100.152	50.5807	-0.0112212
	0.916	200.045	149.964	100.154	50.5853	-0.0170444
	0.917	200.04	149.959	100.157	50.59	-0.0224649
	0.919	200.037	149.955	100.162	50.5936	-0.026652
	0.92	200.038	149.953	100.167	50.5931	-0.029288
	0.922	200.039	149.952	100.171	50.5922	-0.031519
	0.923	200.042	149.951	100.175	50.5901	-0.0335987
	0.924	200.047	149.954	100.178	50.585	-0.0349233
	0.926	200.053	149.962	100.182	50.5793	-0.0355354
	0.927	200.059	149.97	100.187	50.574	-0.0361455
	0.929	200.065	149.978	100.192	50.5701	-0.0359228
	0.93	200.07	149.987	100.196	50.5674	-0.0344665
	0.932	200.075	149.996	100.198	50.5648	-0.0328831
	0.933	200.076	150.001	100.199	50.5652	-0.03113
	0.934	200.076	150.005	100.2	50.568	-0.0288636
	0.936	200.075	150.007	100.199	50.5711	-0.0261804
	0.937	200.074	150.006	100.198	50.5742	-0.0235912
	0.939	200.071	150	100.197	50.5771	-0.0216109
	0.94	200.069	149.994	100.195	50.5799	-0.0204985
	0.942	200.067	149.99	100.193	50.582	-0.0193877
	0.943	200.065	149.986	100.19	50.5821	-0.0184039
	0.944	200.064	149.982	100.187	50.5819	-0.0178366
	0.946	200.062	149.982	100.183	50.5817	-0.0174951
	0.947	200.059	149.983	100.179	50.5801	-0.0172769
	0.949	200.056	149.985	100.175	50.5775	-0.0175741
	0.95	200.053	149.989	100.174	50.5747	-0.0183611
	0.952	200.05	149.997	100.172	50.5718	-0.019152
	0.953	200.049	150.005	100.171	50.5688	-0.0201649
	0.955	200.048	150.013	100.171	50.566	-0.0217855
	0.956	200.046	150.019	100.172	50.5631	-0.0236208
	0.957	200.048	150.025	100.173	50.5612	-0.0252794
	0.959	200.05	150.03	100.175	50.5603	-0.0265143
	0.96	200.052	150.033	100.178	50.5596	-0.0275555
	0.962	200.054	150.034	100.181	50.56	-0.0285982
	0.963	200.058	150.034	100.182	50.5617	-0.0288789
	0.965	200.061	150.03	100.18	50.5639	-0.0280686
	0.966	200.064	150.025	100.176	50.566	-0.0270466
	0.967	200.066	150.02	100.172	50.5681	-0.0256379
	0.969	200.067	150.014	100.166	50.5701	-0.0237764
	0.97	200.069	150.006	100.159	50.5722	-0.0219581
	0.972	200.067	149.999	100.152	50.5732	-0.0201856
	0.973	200.065	149.994	100.15	50.5733	-0.0175468
	0.975	200.062	149.992	100.152	50.5731	-0.0131266
	0.976	200.062	149.989	100.155	50.573	-0.00872201
	0.977	200.062	149.986	100.16	50.5712	-0.00478962
	0.979	200.063	149.982	100.169	50.5689	-0.00212164
	0.98	200.065	149.978	100.178	50.5665	0.000254404
	0.982	200.068	149.976	100.185	50.5643	0.00237471
	0.983	200.071	149.975	100.191	50.562	0.0028387
	0.985	200.073	149.975	100.195	50.5598	0.000418337
	0.986	200.073	149.977	100.197	50.5587	-0.00199673
	0.987	200.073	149.981	100.194	50.5609	-0.00489438
	0.989	200.072	149.986	100.19	50.563	-0.00968365
	0.99	200.07	149.99	100.187	50.5656	-0.0144903
	0.992	200.066	149.996	100.187	50.5699	-0.0192044
	0.993	200.063	150.001	100.187	50.5744	-0.023186
	0.995	200.062	150.004	100.188	50.578	-0.0254678
	0.996	200.063	150.004	100.192	50.5795	-0.0276196
	0.997	200.063	150.004	100.195	50.5796	-0.0284124
	0.999	200.065	150.002	100.198	50.5793	-0.0258645
	1	200.068	149.997	100.2	50.5767	-0.0233353
	1.002	200.071	149.992	100.197	50.5725	-0.0208543
	1.003	200.074	149.989	100.193	50.5682	-0.0189789
	1.005	200.074	149.989	100.188	50.5653	-0.0181649
	1.006	200.073	149.99	100.181	50.5638	-0.0174217
	1.008	200.072	149.992	100.173	50.5626	-0.0174449
	1.009	200.069	149.997	100.166	50.5621	-0.019212
	1.01	200.064	150.003	100.161	50.5636	-0.0209871
	1.012	200.059	150.009	100.16	50.5664	-0.0220002
	1.013	200.055	150.012	100.159	50.5692	-0.0197202
	1.015	200.054	150.015	100.162	50.5711	-0.0162045
	1.016	200.053	150.018	100.168	50.5717	-0.0125493
	1.018	200.053	150.015	100.175	50.5723	-0.00814811
	1.019	200.056	150.012	100.182	50.5722	-0.00284732
	1.02	200.061	150.008	100.187	50.5705	0.00243443
	1.022	200.065	150.005	100.191	50.5684	0.00558126
	1.023	200.069	150	100.194	50.5662	0.00471652
	1.025	200.072	149.995	100.194	50.5638	0.00392741
	1.026	200.075	149.992	100.192	50.5612	0.00278126
	1.028	200.077	149.991	100.189	50.5587	-0.00190395
	1.029	200.077	149.99	100.186	50.557	-0.00798299
	1.03	200.076	149.989	100.183	50.5566	-0.0140444
	1.032	200.074	149.991	100.18	50.5562	-0.0199557
	1.033	200.075	149.992	100.178	50.5561	-0.0236847
	1.035	200.077	149.994	100.177	50.5564	-0.0273984
	1.036	200.078	149.996	100.177	50.5567	-0.0309552
	1.038	200.08	149.999	100.176	50.5571	-0.0286754
	1.039	200.082	150.002	100.177	50.5578	-0.0263837
	1.04	200.085	150.006	100.179	50.5585	-0.024095
	1.042	200.086	150.009	100.18	50.5592	-0.0217063
	1.043	200.086	150.012	100.183	50.5592	-0.0184735
	1.045	200.085	150.013	100.185	50.5585	-0.0152232
	1.046	200.084	150.014	100.187	50.5577	-0.0119583
	1.048	200.082	150.015	100.188	50.5565	-0.0108156
	1.049	200.08	150.019	100.189	50.555	-0.00984314
	1.051	200.077	150.022	100.19	50.5535	-0.00886804
	1.052	200.075	150.025	100.189	50.552	-0.00750801
	1.053	200.075	150.027	100.188	50.5508	-0.00521683
	1.055	200.075	150.03	100.187	50.5497	-0.00280575
	1.056	200.076	150.032	100.186	50.5487	-0.00047054
	1.058	200.078	150.031	100.186	50.5488	0.00106085
	1.059	200.081	150.03	100.185	50.5492	0.00250526
	1.061	200.083	150.028	100.185	50.5496	0.00395171
	1.062	200.084	150.024	100.186	50.5504	0.00565507
	1.063	200.083	150.02	100.187	50.5516	0.0075596
	1.065	200.081	150.015	100.188	50.5526	0.00948198
	1.066	200.079	150.012	100.188	50.5537	0.0109626
	1.068	200.075	150.01	100.185	50.5545	0.0114253
	1.069	200.071	150.008	100.183	50.5553	0.0118887
	1.071	200.067	150.008	100.181	50.5561	0.0123531
	1.072	200.062	150.01	100.177	50.5568	0.0128422
	1.073	200.058	150.012	100.174	50.5574	0.0133367
	1.075	200.053	150.013	100.171	50.558	0.0137949
	1.076	200.051	150.012	100.168	50.5582	0.013984
	1.078	200.05	150.01	100.164	50.558	0.0140125
	1.079	200.05	150.008	100.161	50.5578	0.0140418
	1.081	200.052	150.005	100.16	50.5576	0.0140741
	1.082	200.054	150.001	100.159	50.5576	0.0121375
	1.083	200.058	149.999	100.159	50.558	0.00942695
	1.085	200.061	150	100.162	50.5583	0.00665334
	1.086	200.065	150.001	100.167	50.5588	0.00387265
	1.088	200.068	150.002	100.172	50.5594	0.00107604
	1.089	200.072	150.007	100.178	50.56	-0.00170842
	1.091	200.076	150.012	100.184	50.5607	-0.00427236
	1.092	200.079	150.014	100.19	50.5619	-0.00490479
	1.094	200.083	150.013	100.195	50.5637	-0.00508349
	1.095	200.084	150.01	100.199	50.5655	-0.00526179
	1.096	200.084	150.005	100.203	50.567	-0.00377383
	1.098	200.084	149.998	100.205	50.5682	-0.00131697
	1.099	200.084	149.99	100.203	50.5694	0.00128343
	1.101	200.085	149.982	100.201	50.5696	0.003292
	1.102	200.086	149.977	100.199	50.5673	0.00368752
	1.104	200.087	149.972	100.196	50.5648	0.00346318
	1.105	200.088	149.967	100.194	50.562	0.00306372
	1.106	200.089	149.966	100.191	50.5586	0.000999762
	1.108	200.09	149.968	100.189	50.5549	-0.00188497
	1.109	200.091	149.97	100.188	50.5512	-0.00476324
	1.111	200.091	149.973	100.188	50.5513	-0.00732626
	1.112	200.092	149.976	100.187	50.5539	-0.00960245
	1.114	200.093	149.98	100.186	50.5565	-0.0118216
	1.115	200.093	149.982	100.184	50.5615	-0.0134399
	1.116	200.093	149.983	100.183	50.5677	-0.013377
	1.118	200.093	149.984	100.183	50.5739	-0.0126952
	1.119	200.093	149.985	100.182	50.5806	-0.012014
	1.121	200.094	149.985	100.181	50.5892	-0.00991125
	1.122	200.095	149.985	100.181	50.5971	-0.00730511
	1.124	200.096	149.984	100.18	50.6045	-0.00469617
	1.125	200.097	149.983	100.179	50.6086	-0.00246263
	1.126	200.099	149.981	100.178	50.6112	-0.00050395
	1.128	200.1	149.98	100.178	50.6137	0.00142719
	1.129	200.1	149.981	100.178	50.6156	0.00321629
	1.131	200.1	149.983	100.177	50.6164	0.00430404
	1.132	200.099	149.986	100.177	50.6167	0.00528261
	1.134	200.099	149.99	100.178	50.6167	0.00634035
	1.135	200.097	149.994	100.178	50.6151	0.00629496
	1.137	200.096	149.998	100.179	50.6129	0.00552404
	1.138	200.093	150.001	100.179	50.6107	0.00475536
	1.139	200.088	150.004	100.18	50.6086	0.00323851
	1.141	200.083	150.006	100.181	50.6067	0.00051529
	1.142	200.078	150.006	100.181	50.6048	-0.00269858
	1.144	200.073	150.005	100.182	50.6035	-0.00582073
	1.145	200.069	150.003	100.183	50.6035	-0.00852745
	1.147	200.065	150.005	100.183	50.6038	-0.0109679
	1.148	200.061	150.009	100.183	50.6041	-0.0134067
	1.149	200.058	150.014	100.183	50.6037	-0.0136468
	1.151	200.055	150.02	100.185	50.6031	-0.0111865
	1.152	200.055	150.026	100.186	50.6024	-0.00817717
	1.154	200.056	150.033	100.188	50.6015	-0.00460665
	1.155	200.057	150.038	100.189	50.6005	0.000183372
	1.157	200.059	150.038	100.191	50.5994	0.00566332
	1.158	200.062	150.037	100.192	50.5984	0.0111513
	1.159	200.066	150.035	100.192	50.5963	0.0165592
	1.161	200.07	150.028	100.19	50.5943	0.0218731
	1.162	200.072	150.02	100.188	50.5923	0.0271788
	1.164	200.075	150.013	100.185	50.5911	0.0306695
	1.165	200.078	150.007	100.182	50.5901	0.0310903
	1.167	200.08	150.003	100.178	50.5892	0.0308594
	1.168	200.082	149.998	100.175	50.5894	0.0306927
	1.169	200.084	149.997	100.173	50.5911	0.0306781
	1.171	200.085	149.999	100.171	50.5929	0.0307476
	1.172	200.084	150.001	100.17	50.5951	0.0308281
	1.174	200.083	150.004	100.171	50.5979	0.0310238
	1.175	200.082	150.009	100.173	50.6007	0.0313281
	1.177	200.081	150.013	100.175	50.6029	0.0316325
	1.178	200.079	150.017	100.175	50.604	0.0316344
	1.18	200.077	150.019	100.175	50.6046	0.0311789
	1.181	200.077	150.021	100.175	50.6048	0.030565
	1.182	200.076	150.024	100.174	50.6041	0.0298568
	1.184	200.075	150.029	100.171	50.6021	0.029054
	1.185	200.074	150.035	100.169	50.5999	0.0282615
	1.187	200.072	150.04	100.167	50.5978	0.0274499
	1.188	200.071	150.044	100.168	50.5954	0.0272123
	1.19	200.069	150.048	100.169	50.593	0.0282478
	1.191	200.069	150.051	100.171	50.5909	0.029413
	1.192	200.068	150.05	100.174	50.5899	0.0307568
	1.194	200.068	150.047	100.177	50.5896	0.0325682
	1.195	200.069	150.044	100.181	50.5893	0.0346151
	1.197	200.071	150.038	100.183	50.5889	0.0361907
	1.198	200.074	150.032	100.183	50.5881	0.0349341
	1.2	200.077	150.025	100.182	50.5871	0.0293551
	1.201	200.08	150.017	100.18	50.5862	0.0237765
	1.202	200.083	150.008	100.175	50.5855	0.0177529
	1.204	200.086	149.998	100.171	50.5849	0.0102992
	1.205	200.089	149.994	100.166	50.5842	0.00267014
	1.207	200.092	149.991	100.165	50.5852	-0.00497725
	1.208	200.094	149.989	100.166	50.5888	-0.0126222
	1.21	200.095	149.988	100.167	50.5931	-0.0202975
	1.211	200.095	149.987	100.171	50.5975	-0.0277635
	1.212	200.095	149.987	100.176	50.6023	-0.0330137
	1.214	200.096	149.988	100.181	50.6072	-0.0330287
	1.215	200.096	149.991	100.183	50.6122	-0.0330435
	1.217	200.096	149.993	100.181	50.6163	-0.0331351
	1.218	200.096	149.996	100.18	50.6197	-0.033671
	1.22	200.096	149.998	100.177	50.623	-0.0343821
	1.221	200.096	150	100.171	50.6233	-0.0350923
	1.223	200.096	150.002	100.164	50.6218	-0.0357999
	1.224	200.097	150.003	100.159	50.6202	-0.0365003
	1.225	200.099	150.002	100.153	50.6185	-0.0372036
	1.227	200.101	150.002	100.148	50.6172	-0.0379032
	1.228	200.103	150.002	100.144	50.6158	-0.0385981
	1.23	200.105	150.002	100.145	50.6147	-0.0392912
	1.231	200.107	150.003	100.145	50.6149	-0.0398408
	1.233	200.109	150.004	100.146	50.6152	-0.0399748
	1.234	200.11	150.005	100.151	50.6156	-0.0399627
	1.235	200.108	150.006	100.16	50.6174	-0.0399505
	1.237	200.104	150.007	100.168	50.6217	-0.0395843
	1.238	200.1	150.006	100.176	50.6258	-0.0383789
	1.24	200.094	150.005	100.184	50.6295	-0.0366254
	1.241	200.088	150.004	100.192	50.6332	-0.034644
	1.243	200.083	150.001	100.199	50.6373	-0.0326197
	1.244	200.077	149.999	100.205	50.6412	-0.0306041
	1.245	200.072	149.997	100.211	50.6436	-0.0285986
	1.247	200.067	149.997	100.216	50.6412	-0.0263536
	1.248	200.063	149.997	100.216	50.6387	-0.0214352
	1.25	200.064	149.997	100.214	50.6356	-0.0154507
	1.251	200.065	150	100.212	50.6291	-0.0094966
	1.253	200.066	150.002	100.208	50.6227	-0.00451618
	1.254	200.067	150.005	100.202	50.6163	-0.00052644
	1.255	200.069	150.005	100.197	50.6097	0.00346981
	1.257	200.071	150.005	100.191	50.6031	0.00744787
	1.258	200.072	150.004	100.187	50.5965	0.00990611
	1.26	200.073	150.002	100.183	50.5915	0.01214
	1.261	200.074	150	100.177	50.5913	0.0143689
	1.263	200.076	149.997	100.169	50.5911	0.0140355
	1.264	200.078	149.993	100.161	50.5911	0.0123693
	1.266	200.08	149.988	100.154	50.5922	0.0105869
	1.267	200.083	149.983	100.15	50.5938	0.00846113
	1.268	200.084	149.979	100.146	50.5954	0.00339732
	1.27	200.085	149.977	100.143	50.5971	-0.00212475
	1.271	200.087	149.975	100.145	50.599	-0.00766102
	1.273	200.089	149.973	100.148	50.6008	-0.0117813
	1.274	200.091	149.975	100.151	50.6034	-0.015557
	1.276	200.093	149.976	100.158	50.6069	-0.0193197
	1.277	200.094	149.977	100.165	50.6105	-0.0232891
	1.278	200.095	149.98	100.171	50.6135	-0.0281085
	1.28	200.096	149.984	100.178	50.6155	-0.0329983
	1.281	200.095	149.988	100.184	50.6173	-0.0374909
	1.283	200.09	149.993	100.191	50.6183	-0.0385834
	1.284	200.084	149.999	100.193	50.6166	-0.0396726
	1.286	200.078	150.005	100.193	50.6139	-0.0403993
	1.287	200.071	150.008	100.193	50.6111	-0.0367979
	1.288	200.064	150.011	100.193	50.6069	-0.0306218
	1.29	200.058	150.014	100.195	50.6024	-0.0244726
	1.291	200.053	150.016	100.197	50.5979	-0.0183879
	1.293	200.051	150.015	100.199	50.5941	-0.0124193
	1.294	200.049	150.015	100.201	50.5922	-0.00571187
	1.296	200.051	150.013	100.204	50.5904	0.0013728
	1.297	200.055	150.009	100.207	50.59	0.00816385
	1.298	200.06	150.006	100.209	50.5919	0.0147441
	1.3	200.066	150.002	100.21	50.5944	0.0212897
	1.301	200.071	149.997	100.211	50.597	0.0240746
	1.303	200.075	149.992	100.212	50.5993	0.0239078
	1.304	200.079	149.988	100.21	50.6013	0.0234143
	1.306	200.079	149.986	100.209	50.6033	0.0229227
	1.307	200.077	149.984	100.208	50.6046	0.0201178
	1.309	200.076	149.982	100.207	50.6043	0.015903
	1.31	200.075	149.981	100.207	50.6037	0.0114676
	1.311	200.075	149.979	100.206	50.6031	0.00729699
	1.313	200.075	149.977	100.206	50.6023	0.0033099
	1.314	200.075	149.977	100.207	50.6015	-0.00064772
	1.316	200.076	149.977	100.208	50.6006	-0.00460761
	1.317	200.077	149.977	100.206	50.6	-0.0107838
	1.319	200.078	149.975	100.201	50.5997	-0.0180925
	1.32	200.078	149.972	100.196	50.5995	-0.0255237
	1.321	200.073	149.968	100.191	50.5992	-0.0309734
	1.323	200.068	149.965	100.184	50.5986	-0.0347717
	1.324	200.063	149.962	100.178	50.5979	-0.0382258
	1.326	200.057	149.958	100.173	50.5973	-0.0416914
	1.327	200.05	149.958	100.174	50.5968	-0.0417922
	1.329	200.044	149.962	100.174	50.5964	-0.0380596
	1.33	200.042	149.966	100.176	50.596	-0.0333022
	1.331	200.042	149.972	100.183	50.5958	-0.0262589
	1.333	200.042	149.98	100.19	50.5981	-0.01806
	1.334	200.044	149.988	100.196	50.6003	-0.00977797
	1.336	200.051	149.996	100.201	50.6028	-0.0014525
	1.337	200.058	150.006	100.205	50.6055	0.00387954
	1.339	200.064	150.015	100.209	50.6081	0.00805297
	1.34	200.072	150.023	100.208	50.6107	0.0121548
	1.341	200.08	150.027	100.205	50.6125	0.0120286
	1.343	200.088	150.029	100.202	50.6138	0.00824885
	1.344	200.091	150.03	100.202	50.6151	0.00411534
	1.346	200.092	150.029	100.205	50.6149	0.000513058
	1.347	200.093	150.025	100.207	50.6135	-0.00364289
	1.349	200.095	150.022	100.21	50.6121	-0.00833089
	1.35	200.097	150.017	100.214	50.6105	-0.0131728
	1.351	200.1	150.012	100.219	50.6086	-0.0156716
	1.353	200.102	150.006	100.223	50.6066	-0.0165197
	1.354	200.103	150.002	100.227	50.6051	-0.0172065
	1.356	200.104	149.997	100.23	50.6044	-0.018049
	1.357	200.104	149.993	100.233	50.6038	-0.0196038
	1.359	200.102	149.99	100.233	50.6032	-0.0215698
	1.36	200.099	149.991	100.231	50.603	-0.0235359
	1.362	200.095	149.991	100.229	50.6031	-0.0251613
	1.363	200.091	149.992	100.227	50.6033	-0.0264746
	1.364	200.087	149.993	100.222	50.6037	-0.027757
	1.366	200.083	149.994	100.216	50.6044	-0.0286087
	1.367	200.08	149.994	100.211	50.6052	-0.0280618
	1.369	200.079	149.994	100.208	50.606	-0.026472
	1.37	200.079	149.995	100.204	50.606	-0.0247633
	1.372	200.08	149.995	100.201	50.6055	-0.0224436
	1.373	200.083	149.995	100.198	50.605	-0.0195494
	1.374	200.087	149.994	100.197	50.604	-0.0166439
	1.376	200.091	149.993	100.196	50.6027	-0.0130871
	1.377	200.094	149.993	100.197	50.6014	-0.00806081
	1.379	200.096	149.992	100.199	50.6008	-0.0021585
	1.38	200.097	149.991	100.202	50.6039	0.00337366
	1.382	200.097	149.991	100.204	50.6085	0.00749348
	1.383	200.095	149.994	100.205	50.6131	0.010495
	1.384	200.092	149.997	100.206	50.6188	0.0134893
	1.386	200.089	150	100.207	50.6248	0.0150919
	1.387	200.086	150.005	100.206	50.6309	0.013823
	1.389	200.084	150.009	100.205	50.6363	0.0111913
	1.39	200.081	150.013	100.204	50.6407	0.00770921
	1.392	200.08	150.018	100.204	50.6449	0.00269009
	1.393	200.081	150.024	100.205	50.6479	-0.00297384
	1.394	200.081	150.029	100.206	50.6461	-0.00863443
	1.396	200.081	150.032	100.208	50.6442	-0.01443
	1.397	200.082	150.033	100.21	50.6421	-0.0202588
	1.399	200.083	150.034	100.212	50.6385	-0.0255119
	1.4	200.083	150.034	100.214	50.6338	-0.0293024
	1.402	200.084	150.031	100.216	50.6293	-0.031003
	1.403	200.084	150.028	100.218	50.6257	-0.0312473
	1.405	200.084	150.024	100.218	50.6228	-0.0313837
	1.406	200.085	150.02	100.218	50.6198	-0.0304122
	1.407	200.086	150.017	100.218	50.6162	-0.028018
	1.409	200.087	150.012	100.218	50.6114	-0.0256261
	1.41	200.088	150.008	100.216	50.6064	-0.0231567
	1.412	200.089	150.003	100.214	50.6023	-0.0205504
	1.413	200.09	149.999	100.211	50.5999	-0.0179327
	1.415	200.091	149.999	100.208	50.598	-0.0149833
	1.416	200.091	149.998	100.206	50.596	-0.0108591
	1.417	200.092	149.998	100.203	50.5947	-0.00560619
	1.419	200.092	149.998	100.201	50.5945	-0.0004415
	1.42	200.093	149.999	100.2	50.5943	0.00395315
	1.422	200.092	150.001	100.2	50.5947	0.00658243
	1.423	200.092	150.002	100.199	50.5962	0.00922005
	1.425	200.091	150.004	100.2	50.5981	0.0117702
	1.426	200.091	150.006	100.202	50.6001	0.0136672
	1.427	200.091	150.008	100.204	50.6027	0.0142529
	1.429	200.09	150.013	100.21	50.6062	0.014627
	1.43	200.09	150.017	100.218	50.6096	0.0138237
	1.432	200.09	150.022	100.226	50.6122	0.0117403
	1.433	200.089	150.025	100.234	50.6137	0.00964598
	1.435	200.09	150.028	100.24	50.6153	0.00733832
	1.436	200.091	150.031	100.246	50.6172	0.00390553
	1.437	200.093	150.03	100.251	50.6204	-0.00068594
	1.439	200.095	150.028	100.25	50.6248	-0.00516628
	1.44	200.096	150.026	100.248	50.6291	-0.0088787
	1.442	200.098	150.022	100.244	50.6326	-0.0113713
	1.443	200.1	150.017	100.236	50.6354	-0.0138603
	1.445	200.104	150.011	100.228	50.6383	-0.0152205
	1.446	200.111	150.007	100.22	50.6407	-0.0137256
	1.448	200.118	150.005	100.214	50.6424	-0.0112603
	1.449	200.125	150.002	100.209	50.6437	-0.00840957
	1.45	200.13	150.002	100.204	50.6445	-0.00433053
	1.452	200.135	150.005	100.205	50.6434	0.000356472
	1.453	200.139	150.008	100.209	50.6418	0.00466873
	1.455	200.142	150.011	100.212	50.6403	0.00902502
	1.456	200.143	150.012	100.213	50.6368	0.0139126
	1.458	200.144	150.013	100.214	50.6293	0.0188229
	1.459	200.142	150.014	100.215	50.622	0.0231496
	1.46	200.138	150.012	100.214	50.6154	0.0244071
	1.462	200.134	150.011	100.211	50.6095	0.0244514
	1.463	200.126	150.009	100.209	50.6037	0.0244956
	1.465	200.116	150.007	100.205	50.599	0.0243415
	1.466	200.105	150.006	100.199	50.5975	0.0228703
	1.468	200.096	150.005	100.194	50.598	0.0212618
	1.469	200.089	150.004	100.188	50.5992	0.0196496
	1.47	200.083	150.004	100.183	50.6029	0.0180054
	1.472	200.077	150.004	100.179	50.6082	0.0163497
	1.473	200.083	150.004	100.176	50.6137	0.0146973
	1.475	200.091	150.004	100.176	50.6187	0.0129205
	1.476	200.098	150.004	100.18	50.6198	0.0107972
	1.478	200.11	150.003	100.183	50.6188	0.00866007
	1.479	200.124	150.003	100.189	50.617	0.00652722
	1.48	200.138	150.003	100.196	50.6121	0.00588205
	1.482	200.152	150.003	100.204	50.6052	0.00540475
	1.483	200.162	150.004	100.211	50.5982	0.00492458
	1.485	200.173	150.005	100.218	50.5919	0.00610876
	1.486	200.183	150.006	100.225	50.5877	0.0111547
	1.488	200.18	150.007	100.23	50.5836	0.0162067
	1.489	200.176	150.008	100.231	50.5808	0.0213835
	1.491	200.173	150.009	100.231	50.5817	0.0269836
	1.492	200.168	150.011	100.23	50.5847	0.0325743
	1.493	200.16	150.012	100.225	50.5877	0.0381409
	1.495	200.152	150.014	100.219	50.5911	0.0433288
	1.496	200.145	150.015	100.213	50.5951	0.0479591
	1.498	200.14	150.016	100.207	50.5992	0.0523809
	1.499	200.136	150.017	100.202	50.6021	0.0547945
	1.501	200.132	150.017	100.197	50.6033	0.0538056
	1.502	200.129	150.017	100.194	50.6044	0.0528158
	1.503	200.127	150.018	100.195	50.6049	0.0517895
	1.505	200.126	150.017	100.197	50.6043	0.0506062
	1.506	200.126	150.017	100.201	50.603	0.0493386
	1.508	200.13	150.016	100.207	50.6017	0.0481578
	1.509	200.133	150.015	100.214	50.5997	0.0471626
	1.511	200.136	150.014	100.22	50.5974	0.046709
	1.512	200.139	150.013	100.225	50.5951	0.0462914
	1.513	200.143	150.012	100.231	50.5923	0.0458763
	1.515	200.145	150.012	100.233	50.5889	0.0440156
	1.516	200.147	150.011	100.232	50.5855	0.0399024
	1.518	200.147	150.012	100.23	50.583	0.0356222
	1.519	200.148	150.015	100.228	50.5819	0.0314892
	1.521	200.148	150.018	100.226	50.5807	0.0276034
	1.522	200.147	150.021	100.223	50.5802	0.0237522
	1.523	200.147	150.024	100.22	50.5828	0.019893
	1.525	200.147	150.028	100.219	50.5865	0.0162401
	1.526	200.146	150.032	100.217	50.5904	0.0127694
	1.528	200.146	150.036	100.216	50.5947	0.00932174
	1.529	200.146	150.041	100.212	50.599	0.00710737
	1.531	200.149	150.045	100.205	50.6031	0.00704215
	1.532	200.154	150.048	100.199	50.6073	0.00746247
	1.534	200.159	150.049	100.194	50.6092	0.00788408
	1.535	200.164	150.05	100.189	50.6108	0.0120913
	1.536	200.169	150.05	100.184	50.6119	0.0178817
	1.538	200.175	150.049	100.18	50.61	0.0238153
	1.539	200.18	150.048	100.181	50.6069	0.0295579
	1.541	200.183	150.046	100.183	50.6039	0.0351342
	1.542	200.185	150.044	100.186	50.6011	0.040673
	1.544	200.186	150.042	100.193	50.5993	0.046245
	1.545	200.185	150.04	100.2	50.5974	0.0531483
	1.546	200.181	150.035	100.208	50.5962	0.0607082
	1.548	200.178	150.03	100.215	50.5972	0.0683593
	1.549	200.175	150.024	100.22	50.5984	0.0716528
	1.551	200.172	150.02	100.226	50.5992	0.0737822
	1.552	200.169	150.017	100.228	50.5984	0.0758454
	1.554	200.167	150.014	100.227	50.5958	0.0779104
	1.555	200.167	150.013	100.225	50.5932	0.0800385
	1.556	200.168	150.016	100.223	50.5902	0.0821794
	1.558	200.169	150.018	100.223	50.5863	0.0843117
	1.559	200.167	150.022	100.223	50.5825	0.0847699
	1.561	200.164	150.027	100.223	50.5787	0.0848484
	1.562	200.161	150.033	100.225	50.5749	0.0849181
	1.564	200.158	150.038	100.227	50.5713	0.0849302
	1.565	200.155	150.043	100.229	50.5685	0.0843667
	1.566	200.151	150.048	100.231	50.5679	0.0836063
	1.568	200.149	150.051	100.232	50.5681	0.082847
	1.569	200.151	150.051	100.233	50.5683	0.082037
	1.571	200.152	150.051	100.233	50.5691	0.0812116
	1.572	200.155	150.049	100.232	50.5711	0.0803859
	1.574	200.16	150.046	100.231	50.5732	0.0789305
	1.575	200.165	150.042	100.228	50.5753	0.0765452
	1.577	200.17	150.037	100.224	50.5772	0.0738286
	1.578	200.176	150.033	100.219	50.5791	0.0711581
	1.579	200.182	150.029	100.215	50.5811	0.0689524
	1.581	200.188	150.024	100.211	50.584	0.0670546
	1.582	200.193	150.021	100.207	50.5875	0.0651515
	1.584	200.195	150.018	100.204	50.5908	0.0648766
	1.585	200.197	150.014	100.199	50.5932	0.0666728
	1.587	200.198	150.013	100.193	50.5946	0.0690776
	1.588	200.2	150.014	100.186	50.596	0.0719661
	1.589	200.2	150.015	100.183	50.5973	0.0758464
	1.591	200.2	150.016	100.18	50.5992	0.0802333
	1.592	200.199	150.017	100.177	50.6011	0.0847972
	1.594	200.198	150.018	100.176	50.6029	0.0912479
	1.595	200.196	150.018	100.176	50.6039	0.0992169
	1.597	200.195	150.018	100.177	50.6042	0.107244
	1.598	200.194	150.018	100.177	50.6046	0.113501
	1.599	200.193	150.017	100.18	50.605	0.117645
	1.601	200.192	150.014	100.183	50.6057	0.12124
	1.602	200.192	150.009	100.186	50.6065	0.124455
	1.604	200.192	150.004	100.191	50.6071	0.125787
	1.605	200.193	149.999	100.197	50.6075	0.126223
	1.607	200.194	149.994	100.202	50.6078	0.126408
	1.608	200.193	149.989	100.206	50.6081	0.12415
	1.609	200.191	149.986	100.208	50.608	0.120975
	1.611	200.19	149.985	100.211	50.6073	0.117793
	1.612	200.188	149.984	100.212	50.6066	0.114804
	1.614	200.186	149.986	100.213	50.6058	0.112465
	1.615	200.184	149.99	100.213	50.6048	0.110172
	1.617	200.184	149.994	100.213	50.6038	0.108018
	1.618	200.186	150	100.21	50.6034	0.107374
	1.62	200.19	150.008	100.208	50.6043	0.107934
	1.621	200.194	150.017	100.206	50.6057	0.108491
	1.622	200.2	150.024	100.207	50.6072	0.109896
	1.624	200.206	150.029	100.208	50.6093	0.112962
	1.625	200.212	150.033	100.21	50.6118	0.116868
	1.627	200.214	150.037	100.213	50.6141	0.120717
	1.628	200.216	150.036	100.216	50.6134	0.124294
	1.63	200.218	150.034	100.219	50.6115	0.127634
	1.631	200.216	150.031	100.224	50.6096	0.130979
	1.632	200.213	150.026	100.228	50.6063	0.133984
	1.634	200.209	150.019	100.232	50.602	0.136013
	1.635	200.205	150.013	100.234	50.5977	0.137289
	1.637	200.203	150.006	100.235	50.5941	0.137954
	1.638	200.201	149.998	100.236	50.5921	0.136954
	1.64	200.199	149.99	100.237	50.5902	0.134869
	1.641	200.2	149.985	100.236	50.5891	0.132779
	1.642	200.202	149.983	100.235	50.5915	0.131037
	1.644	200.204	149.982	100.234	50.5937	0.130532
	1.645	200.206	149.983	100.232	50.5958	0.131069
	1.647	200.207	149.986	100.23	50.5976	0.131911
	1.648	200.208	149.989	100.228	50.5994	0.13376
	1.65	200.209	149.993	100.225	50.6013	0.136419
	1.651	200.208	149.998	100.22	50.6026	0.139085
	1.652	200.207	150.002	100.216	50.6022	0.143031
	1.654	200.206	150.007	100.213	50.6019	0.149772
	1.655	200.206	150.011	100.211	50.6017	0.157768
	1.657	200.207	150.014	100.209	50.6031	0.1653
	1.658	200.208	150.016	100.206	50.606	0.171486
	1.66	200.209	150.016	100.201	50.6089	0.176822
	1.661	200.211	150.014	100.196	50.6119	0.182168
	1.662	200.213	150.012	100.192	50.6151	0.185952
	1.664	200.215	150.01	100.19	50.6183	0.188203
	1.665	200.218	150.006	100.187	50.621	0.190291
	1.667	200.223	150.002	100.186	50.6213	0.190619
	1.668	200.227	150	100.19	50.6214	0.188865
	1.67	200.231	149.998	100.195	50.621	0.185892
	1.671	200.233	149.996	100.201	50.6191	0.182677
	1.673	200.236	149.994	100.208	50.6159	0.178996
	1.674	200.239	149.993	100.216	50.6126	0.174508
	1.675	200.243	149.992	100.224	50.6095	0.170045
	1.677	200.247	149.991	100.234	50.6068	0.166482
	1.678	200.251	149.991	100.243	50.6043	0.16495
	1.68	200.253	149.992	100.253	50.603	0.163639
	1.681	200.255	149.993	100.258	50.6036	0.162155
	1.683	200.256	149.997	100.26	50.6043	0.159542
	1.684	200.258	150.004	100.262	50.605	0.155022
	1.685	200.258	150.011	100.263	50.6048	0.150529
	1.687	200.259	150.017	100.265	50.6041	0.146375
	1.688	200.258	150.023	100.266	50.6033	0.143146
	1.69	200.258	150.029	100.266	50.6022	0.139918
	1.691	200.256	150.035	100.265	50.6007	0.136942
	1.693	200.255	150.04	100.264	50.5993	0.135891
	1.694	200.254	150.045	100.263	50.598	0.138065
	1.695	200.253	150.048	100.259	50.5996	0.140347
	1.697	200.251	150.047	100.255	50.6014	0.143539
	1.698	200.251	150.046	100.252	50.6037	0.149016
	1.7	200.25	150.044	100.25	50.607	0.154517
	1.701	200.25	150.038	100.247	50.6103	0.160089
	1.703	200.25	150.032	100.244	50.6133	0.166058
	1.704	200.248	150.026	100.241	50.6157	0.172445
	1.705	200.246	150.022	100.236	50.6177	0.178505
	1.707	200.244	150.017	100.232	50.62	0.182394
	1.708	200.243	150.013	100.229	50.6218	0.183235
	1.71	200.241	150.012	100.228	50.6212	0.184078
	1.711	200.239	150.014	100.226	50.6203	0.185188
	1.713	200.237	150.015	100.225	50.6194	0.187247
	1.714	200.235	150.02	100.222	50.6187	0.189943
	1.716	200.234	150.026	100.219	50.618	0.192508
	1.717	200.233	150.032	100.217	50.6174	0.194663
	1.718	200.233	150.035	100.216	50.6171	0.196508
	1.72	200.234	150.035	100.214	50.6173	0.198249
	1.721	200.234	150.034	100.213	50.6175	0.199789
	1.723	200.235	150.031	100.215	50.6173	0.201164
	1.724	200.239	150.024	100.218	50.6154	0.202522
	1.726	200.243	150.018	100.222	50.6126	0.20375
	1.727	200.247	150.016	100.227	50.6097	0.204078
	1.728	200.251	150.016	100.232	50.6068	0.203637
	1.73	200.254	150.016	100.237	50.6037	0.203197
	1.731	200.258	150.019	100.243	50.6006	0.203089
	1.733	200.261	150.024	100.249	50.5984	0.205436
	1.734	200.264	150.031	100.256	50.5985	0.208049
	1.736	200.268	150.038	100.261	50.5999	0.210692
	1.737	200.269	150.043	100.263	50.6022	0.213541
	1.738	200.269	150.048	100.264	50.6062	0.216594
	1.74	200.269	150.053	100.265	50.6107	0.219653
	1.741	200.268	150.053	100.265	50.6153	0.222657
	1.743	200.265	150.051	100.266	50.6175	0.223238
	1.744	200.263	150.05	100.266	50.618	0.223818
	1.746	200.26	150.047	100.265	50.6183	0.224403
	1.747	200.257	150.043	100.264	50.6167	0.222209
	1.748	200.255	150.038	100.263	50.6126	0.219695
	1.75	200.253	150.035	100.258	50.6084	0.217207
	1.751	200.254	150.031	100.251	50.6043	0.214775
	1.753	200.257	150.029	100.244	50.6012	0.212626
	1.754	200.26	150.026	100.237	50.5988	0.210447
	1.756	200.265	150.025	100.231	50.5971	0.208272
	1.757	200.27	150.026	100.225	50.5983	0.208634
	1.759	200.276	150.026	100.221	50.6002	0.208997
	1.76	200.281	150.029	100.22	50.6019	0.209435
	1.761	200.285	150.032	100.221	50.6035	0.211488
	1.763	200.289	150.035	100.223	50.605	0.215015
	1.764	200.291	150.037	100.229	50.6065	0.218531
	1.766	200.29	150.039	100.236	50.608	0.221961
	1.767	200.287	150.04	100.243	50.6085	0.225128
	1.769	200.285	150.04	100.25	50.6083	0.228294
	1.77	200.282	150.038	100.256	50.6082	0.230531
	1.771	200.28	150.036	100.262	50.6077	0.228614
	1.773	200.278	150.035	100.265	50.6056	0.225806
	1.774	200.276	150.035	100.264	50.6029	0.223008
	1.776	200.277	150.034	100.263	50.6002	0.21931
	1.777	200.277	150.034	100.261	50.5976	0.213549
	1.779	200.278	150.035	100.256	50.595	0.207641
	1.78	200.282	150.037	100.25	50.5924	0.202436
	1.781	200.285	150.038	100.245	50.5894	0.203377
	1.783	200.289	150.043	100.24	50.5854	0.204561
	1.784	200.292	150.05	100.236	50.5807	0.20574
	1.786	200.295	150.056	100.232	50.5767	0.211276
	1.787	200.298	150.062	100.229	50.5742	0.218172
	1.789	200.302	150.067	100.227	50.5722	0.225176
	1.79	200.307	150.072	100.224	50.5702	0.232917
	1.791	200.312	150.073	100.224	50.5703	0.243655
	1.793	200.316	150.071	100.226	50.5729	0.254814
	1.794	200.319	150.069	100.228	50.5755	0.2654
	1.796	200.322	150.064	100.232	50.5789	0.270667
	1.797	200.324	150.057	100.238	50.5832	0.274868
	1.799	200.324	150.049	100.244	50.5879	0.279061
	1.8	200.32	150.042	100.249	50.5936	0.283043
	1.802	200.315	150.036	100.254	50.6009	0.286406
	1.803	200.31	150.03	100.258	50.6087	0.289639
	1.804	200.303	150.025	100.262	50.6164	0.29219
	1.806	200.297	150.026	100.265	50.6195	0.291857
	1.807	200.29	150.028	100.267	50.6225	0.290828
	1.809	200.285	150.03	100.269	50.6254	0.289797
	1.81	200.281	150.036	100.267	50.6273	0.286918
	1.812	200.278	150.046	100.266	50.6284	0.28176
	1.813	200.278	150.056	100.264	50.6291	0.276246
	1.814	200.281	150.065	100.263	50.6283	0.271
	1.816	200.284	150.073	100.261	50.6264	0.266439
	1.817	200.287	150.082	100.26	50.6245	0.261929
	1.819	200.29	150.09	100.26	50.621	0.257419
	1.82	200.292	150.098	100.26	50.6148	0.256055
	1.822	200.294	150.106	100.26	50.6067	0.255505
	1.823	200.295	150.11	100.26	50.598	0.255104
	1.824	200.294	150.11	100.261	50.59	0.257008
	1.826	200.294	150.109	100.261	50.5827	0.26093
	1.827	200.295	150.109	100.262	50.5755	0.264648
	1.829	200.298	150.105	100.263	50.5697	0.267891
	1.83	200.3	150.102	100.263	50.5677	0.273131
	1.832	200.303	150.099	100.263	50.5668	0.278847
	1.833	200.306	150.095	100.262	50.5673	0.284588
	1.834	200.309	150.093	100.259	50.5715	0.287687
	1.836	200.312	150.09	100.257	50.578	0.289683
	1.837	200.316	150.087	100.253	50.5844	0.291558
	1.839	200.319	150.084	100.25	50.591	0.293148
	1.84	200.322	150.081	100.247	50.598	0.29426
	1.842	200.323	150.08	100.242	50.605	0.295279
	1.843	200.323	150.079	100.236	50.6098	0.296299
	1.845	200.323	150.079	100.23	50.6113	0.29589
	1.846	200.324	150.079	100.224	50.6119	0.295047
	1.847	200.327	150.078	100.221	50.6124	0.294203
	1.849	200.329	150.078	100.218	50.6103	0.294078
	1.85	200.331	150.077	100.215	50.6064	0.29589
	1.852	200.333	150.077	100.216	50.6025	0.298421
	1.853	200.335	150.076	100.216	50.5983	0.301185
	1.855	200.338	150.076	100.218	50.5939	0.304407
	1.856	200.339	150.076	100.221	50.5894	0.307805
	1.857	200.341	150.077	100.225	50.585	0.311235
	1.859	200.343	150.077	100.229	50.5809	0.312844
	1.86	200.343	150.078	100.234	50.5768	0.312283
	1.862	200.343	150.08	100.24	50.5733	0.311124
	1.863	200.342	150.081	100.245	50.5738	0.309246
	1.865	200.342	150.082	100.248	50.5742	0.305335
	1.866	200.34	150.082	100.25	50.5751	0.300687
	1.867	200.339	150.082	100.251	50.578	0.296031
	1.869	200.338	150.081	100.253	50.5819	0.291529
	1.87	200.337	150.08	100.256	50.5858	0.287135
	1.872	200.336	150.079	100.258	50.5895	0.282766
	1.873	200.335	150.08	100.26	50.5931	0.280699
	1.875	200.332	150.084	100.26	50.5966	0.28072
	1.876	200.328	150.088	100.261	50.5995	0.281017
	1.877	200.325	150.093	100.261	50.6018	0.281313
	1.879	200.321	150.098	100.259	50.604	0.281898
	1.88	200.318	150.103	100.255	50.6055	0.28257
	1.882	200.315	150.109	100.252	50.6054	0.283152
	1.883	200.313	150.115	100.249	50.6044	0.283604
	1.885	200.313	150.121	100.245	50.6036	0.283998
	1.886	200.313	150.124	100.241	50.6035	0.284377
	1.888	200.314	150.126	100.238	50.6038	0.284756
	1.889	200.316	150.126	100.238	50.6042	0.286686
	1.89	200.319	150.127	100.238	50.6051	0.28921
	1.892	200.322	150.127	100.24	50.6063	0.291728
	1.893	200.325	150.126	100.243	50.6076	0.294026
	1.895	200.328	150.126	100.247	50.608	0.296182
	1.896	200.331	150.125	100.251	50.6065	0.298312
	1.898	200.331	150.124	100.254	50.6042	0.300441
	1.899	200.331	150.123	100.256	50.6017	0.302889
	1.9	200.331	150.121	100.259	50.5983	0.305503
	1.902	200.33	150.119	100.258	50.5947	0.308125
	1.903	200.328	150.117	100.256	50.591	0.309459
	1.905	200.326	150.115	100.255	50.5886	0.309948
	1.906	200.324	150.114	100.254	50.5894	0.310439
	1.908	200.322	150.113	100.255	50.5907	0.310768
	1.909	200.32	150.113	100.256	50.5935	0.310597
	1.91	200.318	150.113	100.257	50.5985	0.310142
	1.912	200.316	150.113	100.26	50.6036	0.309686
	1.913	200.315	150.114	100.263	50.6083	0.308941
	1.915	200.313	150.115	100.265	50.61	0.307981
	1.916	200.313	150.116	100.267	50.6092	0.307019
	1.918	200.313	150.118	100.269	50.608	0.307528
	1.919	200.314	150.121	100.27	50.6044	0.310004
	1.92	200.315	150.125	100.27	50.5985	0.313114
	1.922	200.324	150.128	100.269	50.5926	0.316422
	1.923	200.333	150.131	100.269	50.5871	0.32029
	1.925	200.341	150.133	100.269	50.5819	0.32439
	1.926	200.35	150.136	100.27	50.5768	0.328493
	1.928	200.358	150.137	100.271	50.5738	0.330771
	1.929	200.367	150.137	100.272	50.5738	0.332221
	1.931	200.373	150.137	100.273	50.5746	0.333607
	1.932	200.378	150.136	100.275	50.5754	0.332983
	1.933	200.382	150.133	100.273	50.5794	0.330538
	1.935	200.384	150.131	100.27	50.5837	0.328096
	1.936	200.38	150.129	100.267	50.5874	0.326209
	1.938	200.376	150.131	100.263	50.5908	0.325873
	1.939	200.372	150.132	100.257	50.5943	0.326477
	1.941	200.368	150.134	100.252	50.5979	0.327082
	1.942	200.364	150.137	100.248	50.6018	0.329088
	1.943	200.36	150.141	100.246	50.6069	0.332207
	1.945	200.359	150.145	100.247	50.6123	0.335433
	1.946	200.359	150.147	100.248	50.6177	0.337196
	1.948	200.359	150.147	100.252	50.6201	0.336416
	1.949	200.358	150.146	100.258	50.622	0.3345
	1.951	200.358	150.144	100.264	50.6238	0.33225
	1.952	200.358	150.14	100.269	50.6232	0.328378
	1.953	200.357	150.136	100.273	50.621	0.323255
	1.955	200.357	150.132	100.277	50.6188	0.31813
	1.956	200.357	150.132	100.281	50.616	0.313572
	1.958	200.357	150.133	100.278	50.6119	0.309911
	1.959	200.356	150.135	100.276	50.6077	0.306534
	1.961	200.355	150.138	100.274	50.6035	0.304289
	1.962	200.354	150.144	100.271	50.5987	0.304621
	1.963	200.353	150.149	100.268	50.5938	0.306417
	1.965	200.352	150.153	100.265	50.5895	0.308218
	1.966	200.351	150.157	100.263	50.5878	0.311453
	1.968	200.351	150.16	100.261	50.5871	0.316598
	1.969	200.353	150.161	100.26	50.5864	0.321966
	1.971	200.355	150.16	100.26	50.5857	0.326731
	1.972	200.357	150.158	100.262	50.5848	0.330565
	1.974	200.359	150.156	100.264	50.5839	0.334133
	1.975	200.362	150.155	100.267	50.5834	0.337714
	1.976	200.365	150.153	100.27	50.5832	0.341285
	1.978	200.367	150.152	100.274	50.583	0.344841
	1.979	200.367	150.152	100.275	50.5829	0.348395
	1.981	200.367	150.151	100.273	50.583	0.349943
	1.982	200.366	150.152	100.271	50.5832	0.350034
	1.984	200.363	150.156	100.267	50.5834	0.349997
	1.985	200.361	150.161	100.262	50.5838	0.350106
	1.986	200.359	150.165	100.257	50.5842	0.350378
	1.988	200.36	150.17	100.253	50.5847	0.350675
	1.989	200.363	150.175	100.252	50.5861	0.350947
	1.991	200.366	150.179	100.252	50.5878	0.351245
	1.992	200.37	150.182	100.253	50.5895	0.351579
	1.994	200.375	150.185	100.257	50.591	0.351919
	1.995	200.381	150.188	100.262	50.5921	0.349909
	1.996	200.386	150.189	100.267	50.5933	0.345202
	1.998	200.39	150.188	100.271	50.5947	0.340257
	1.999	200.394	150.186	100.274	50.597	0.33522
	2.001	200.395	150.185	100.277	50.5994	0.33001
	2.002	200.395	150.185	100.279	50.6018	0.32476
	2.004	200.393	150.185	100.277	50.6033	0.319642
	2.005	200.392	150.186	100.275	50.6044	0.315951
	2.006	200.39	150.187	100.273	50.6054	0.314068
	2.008	200.387	150.189	100.276	50.6047	0.312181
	2.009	200.383	150.191	100.279	50.5999	0.311953
	2.011	200.381	150.188	100.282	50.595	0.314977
	2.012	200.379	150.184	100.287	50.5899	0.318356
	2.014	200.378	150.18	100.292	50.5841	0.321842
	2.015	200.376	150.174	100.297	50.578	0.325643
	2.016	200.373	150.168	100.299	50.5729	0.329766
	2.018	200.37	150.162	100.296	50.5705	0.333806
	2.019	200.367	150.157	100.293	50.5703	0.33665
	2.021	200.365	150.156	100.288	50.5704	0.337365
	2.022	200.363	150.155	100.28	50.5736	0.338081
	2.024	200.362	150.156	100.272	50.5796	0.338871
	2.025	200.365	150.161	100.264	50.5855	0.339858
	2.027	200.37	150.166	100.259	50.5916	0.340943
	2.028	200.376	150.172	100.254	50.598	0.341921
	2.029	200.382	150.178	100.25	50.6045	0.342543
	2.031	200.389	150.184	100.253	50.609	0.342908
	2.032	200.396	150.19	100.256	50.6098	0.343273
	2.034	200.403	150.192	100.26	50.6103	0.343911
	2.035	200.403	150.193	100.266	50.6108	0.344866
	2.037	200.403	150.195	100.275	50.6114	0.345849
	2.038	200.403	150.199	100.283	50.612	0.346705
	2.039	200.398	150.205	100.289	50.6125	0.347378
	2.041	200.39	150.21	100.295	50.6128	0.347984
	2.042	200.383	150.214	100.3	50.6129	0.348248
	2.044	200.377	150.218	100.304	50.613	0.347806
	2.045	200.371	150.221	100.308	50.6116	0.346753
	2.047	200.366	150.225	100.311	50.6088	0.345647
	2.048	200.364	150.228	100.312	50.6059	0.344326
	2.049	200.366	150.231	100.31	50.603	0.342667
	2.051	200.368	150.232	100.308	50.6002	0.340975
	2.052	200.369	150.232	100.307	50.5976	0.339484
	2.054	200.374	150.231	100.304	50.5951	0.338486
	2.055	200.379	150.23	100.301	50.5927	0.337792
	2.057	200.383	150.228	100.299	50.5902	0.337277
	2.058	200.387	150.225	100.297	50.5878	0.337484
	2.059	200.39	150.223	100.296	50.587	0.338463
	2.061	200.394	150.221	100.295	50.5874	0.339443
	2.062	200.397	150.22	100.293	50.5878	0.34071
	2.064	200.4	150.219	100.288	50.5907	0.342795
	2.065	200.402	150.215	100.283	50.5964	0.345195
	2.067	200.404	150.212	100.279	50.6028	0.347472
	2.068	200.403	150.209	100.276	50.6091	0.349263
	2.07	200.402	150.206	100.272	50.6152	0.350683
	2.071	200.401	150.204	100.27	50.6212	0.352111
	2.072	200.4	150.203	100.27	50.6272	0.353099
	2.074	200.401	150.203	100.272	50.6289	0.35258
	2.075	200.401	150.208	100.274	50.6292	0.35189
	2.077	200.402	150.212	100.278	50.6293	0.350959
	2.078	200.404	150.218	100.284	50.6262	0.349145
	2.08	200.405	150.224	100.289	50.6203	0.347
	2.081	200.407	150.231	100.294	50.6143	0.344847
	2.082	200.407	150.237	100.298	50.6083	0.341747
	2.084	200.407	150.24	100.301	50.6017	0.336417
	2.085	200.406	150.242	100.302	50.5952	0.331088
	2.087	200.405	150.243	100.301	50.5902	0.326443
	2.088	200.403	150.239	100.299	50.5894	0.323131
	2.09	200.401	150.235	100.296	50.5889	0.319947
	2.091	200.399	150.231	100.29	50.5883	0.317304
	2.092	200.397	150.226	100.284	50.587	0.316231
	2.094	200.395	150.22	100.279	50.5855	0.316207
	2.095	200.393	150.215	100.275	50.5839	0.316184
	2.097	200.393	150.212	100.27	50.5827	0.317137
	2.098	200.393	150.21	100.266	50.5816	0.319943
	2.1	200.393	150.209	100.262	50.5804	0.323028
	2.101	200.395	150.208	100.258	50.5797	0.326082
	2.102	200.398	150.209	100.255	50.5794	0.328957
	2.104	200.4	150.211	100.255	50.5791	0.331744
	2.105	200.403	150.213	100.255	50.5794	0.334268
	2.107	200.405	150.216	100.256	50.5802	0.335453
	2.108	200.408	150.22	100.255	50.581	0.335173
	2.11	200.41	150.223	100.254	50.5818	0.334894
	2.111	200.412	150.228	100.254	50.5827	0.334848
	2.113	200.415	150.234	100.253	50.5837	0.33603
	2.114	200.417	150.241	100.251	50.5848	0.337201
	2.115	200.417	150.246	100.25	50.5855	0.338404
	2.117	200.417	150.249	100.25	50.5858	0.339765
	2.118	200.417	150.253	100.254	50.5861	0.341226
	2.12	200.416	150.256	100.26	50.5861	0.342719
	2.121	200.413	150.259	100.267	50.5853	0.344651
	2.123	200.41	150.263	100.274	50.5844	0.347473
	2.124	200.408	150.266	100.281	50.5835	0.350273
	2.125	200.405	150.266	100.289	50.5824	0.353001
	2.127	200.403	150.267	100.293	50.5812	0.354352
	2.128	200.4	150.267	100.293	50.5804	0.355703
	2.13	200.399	150.265	100.291	50.5818	0.357019
	2.131	200.397	150.263	100.288	50.5856	0.357805
	2.133	200.395	150.261	100.279	50.5895	0.358119
	2.134	200.396	150.258	100.27	50.594	0.358381
	2.135	200.397	150.256	100.262	50.599	0.358142
	2.137	200.398	150.253	100.257	50.6042	0.357085
	2.138	200.399	150.252	100.254	50.6096	0.356026
	2.14	200.401	150.253	100.253	50.6154	0.3544
	2.141	200.402	150.254	100.257	50.6213	0.350377
	2.143	200.403	150.256	100.263	50.6265	0.345047
	2.144	200.403	150.258	100.269	50.6279	0.339881
	2.145	200.403	150.261	100.276	50.6287	0.335281
	2.147	200.403	150.265	100.282	50.6294	0.331022
	2.148	200.405	150.269	100.288	50.6267	0.326925
	2.15	200.408	150.274	100.291	50.6236	0.324429
	2.151	200.411	150.278	100.29	50.6204	0.325291
	2.153	200.414	150.28	100.29	50.6168	0.326754
	2.154	200.417	150.282	100.288	50.6129	0.328508
	2.156	200.421	150.284	100.284	50.6093	0.332639
	2.157	200.424	150.286	100.28	50.6068	0.338247
	2.158	200.427	150.287	100.276	50.6052	0.343845
	2.16	200.431	150.289	100.272	50.6036	0.349571
	2.161	200.433	150.289	100.268	50.6045	0.355696
	2.163	200.434	150.289	100.264	50.6067	0.361783
	2.164	200.434	150.289	100.264	50.6089	0.367673
	2.166	200.435	150.287	100.264	50.6114	0.368761
	2.167	200.436	150.285	100.264	50.615	0.369308
	2.168	200.436	150.281	100.267	50.6181	0.369853
	2.17	200.438	150.278	100.27	50.6209	0.370025
	2.171	200.438	150.275	100.274	50.6227	0.369639
	2.173	200.439	150.272	100.277	50.6241	0.36924
	2.174	200.44	150.268	100.28	50.6256	0.368738
	2.176	200.44	150.262	100.283	50.624	0.367811
	2.177	200.441	150.256	100.285	50.6189	0.366857
	2.178	200.442	150.249	100.285	50.6135	0.365893
	2.18	200.443	150.244	100.284	50.6078	0.363687
	2.181	200.443	150.24	100.283	50.6008	0.360554
	2.183	200.443	150.237	100.281	50.5939	0.35738
	2.184	200.444	150.236	100.278	50.5873	0.354552
	2.186	200.445	150.239	100.275	50.5842	0.352309
	2.187	200.447	150.242	100.272	50.5825	0.350076
	2.188	200.449	150.247	100.27	50.5815	0.347862
	2.19	200.451	150.254	100.268	50.5841	0.34688
	2.191	200.453	150.261	100.266	50.5893	0.346033
	2.193	200.455	150.268	100.265	50.5946	0.345301
	2.194	200.457	150.277	100.264	50.5995	0.345903
	2.196	200.459	150.286	100.263	50.6039	0.347307
	2.197	200.46	150.294	100.264	50.6081	0.348681
	2.199	200.462	150.296	100.265	50.6103	0.349719
	2.2	200.462	150.298	100.266	50.6098	0.350064
	2.201	200.462	150.299	100.27	50.6088	0.350406
	2.203	200.461	150.298	100.274	50.6071	0.350504
	2.204	200.461	150.295	100.277	50.6026	0.349737
	2.206	200.461	150.292	100.28	50.5975	0.348754
	2.207	200.461	150.289	100.283	50.5923	0.347716
	2.209	200.461	150.284	100.285	50.5882	0.34668
	2.21	200.462	150.279	100.286	50.5841	0.345287
	2.211	200.462	150.276	100.285	50.5802	0.343855
	2.213	200.461	150.275	100.285	50.5768	0.342623
	2.214	200.458	150.275	100.281	50.5737	0.342196
	2.216	200.455	150.277	100.278	50.571	0.341793
	2.217	200.452	150.28	100.275	50.5704	0.34139
	2.219	200.449	150.285	100.27	50.5714	0.340988
	2.22	200.446	150.289	100.265	50.5723	0.342077
	2.221	200.442	150.295	100.26	50.5732	0.343935
	2.223	200.442	150.3	100.257	50.574	0.345857
	2.224	200.443	150.306	100.255	50.5747	0.348095
	2.226	200.444	150.308	100.253	50.575	0.350434
	2.227	200.446	150.309	100.253	50.5748	0.352768
	2.229	200.451	150.31	100.252	50.5746	0.354886
	2.23	200.455	150.309	100.252	50.5744	0.354914
	2.231	200.459	150.306	100.253	50.574	0.354537
	2.233	200.465	150.304	100.255	50.5736	0.354158
	2.234	200.47	150.301	100.257	50.5732	0.352406
	2.236	200.476	150.298	100.259	50.573	0.349768
	2.237	200.478	150.295	100.265	50.5728	0.347001
	2.239	200.479	150.292	100.27	50.5727	0.344258
	2.24	200.48	150.291	100.276	50.5736	0.34166
	2.242	200.481	150.289	100.28	50.5757	0.339074
	2.243	200.48	150.289	100.284	50.5778	0.336714
	2.244	200.48	150.291	100.288	50.5799	0.33669
	2.246	200.479	150.293	100.291	50.5821	0.336886
	2.247	200.477	150.296	100.29	50.5844	0.33708
	2.249	200.475	150.3	100.29	50.5867	0.339055
	2.25	200.472	150.305	100.289	50.589	0.342903
	2.252	200.47	150.309	100.284	50.5913	0.34676
	2.253	200.467	150.311	100.281	50.5932	0.350566
	2.254	200.464	150.314	100.276	50.594	0.354228
	2.256	200.462	150.316	100.273	50.594	0.357768
	2.257	200.461	150.317	100.27	50.594	0.360833
	2.259	200.46	150.315	100.267	50.5961	0.362349
	2.26	200.461	150.314	100.267	50.6004	0.36274
	2.262	200.464	150.311	100.268	50.6051	0.362932
	2.263	200.467	150.306	100.269	50.6097	0.361615
	2.264	200.47	150.302	100.272	50.6144	0.358522
	2.266	200.474	150.298	100.275	50.619	0.355153
	2.267	200.478	150.298	100.278	50.6233	0.351803
	2.269	200.482	150.298	100.281	50.6256	0.346191
	2.27	200.481	150.299	100.284	50.628	0.33987
	2.272	200.48	150.303	100.286	50.6291	0.333471
	2.273	200.478	150.308	100.289	50.6274	0.328687
	2.274	200.474	150.313	100.292	50.6251	0.325358
	2.276	200.469	150.317	100.296	50.6227	0.322314
	2.277	200.463	150.319	100.297	50.619	0.319854
	2.279	200.459	150.32	100.298	50.6146	0.318929
	2.28	200.455	150.319	100.298	50.6104	0.318461
	2.282	200.452	150.315	100.298	50.608	0.317992
	2.283	200.449	150.311	100.296	50.6059	0.31954
	2.285	200.451	150.308	100.294	50.6042	0.322063
	2.286	200.453	150.306	100.293	50.6024	0.324658
	2.287	200.455	150.306	100.29	50.6004	0.327793
	2.289	200.458	150.306	100.288	50.5982	0.331497
	2.29	200.461	150.309	100.285	50.5962	0.335344
	2.292	200.464	150.312	100.282	50.5959	0.33859
	2.293	200.467	150.316	100.278	50.5958	0.340241
	2.295	200.469	150.32	100.273	50.5956	0.341458
	2.296	200.47	150.322	100.271	50.5971	0.342674
	2.297	200.471	150.325	100.269	50.5997	0.340949
	2.299	200.472	150.326	100.267	50.6023	0.337269
	2.3	200.472	150.325	100.267	50.605	0.33334
	2.302	200.472	150.324	100.268	50.6078	0.328753
	2.303	200.471	150.324	100.27	50.6105	0.323638
	2.305	200.47	150.325	100.272	50.6135	0.318483
	2.306	200.469	150.327	100.275	50.6174	0.313334
	2.307	200.468	150.329	100.279	50.6215	0.313857
	2.309	200.468	150.332	100.282	50.6251	0.316008
	2.31	200.468	150.335	100.281	50.627	0.317931
	2.312	200.469	150.337	100.281	50.6284	0.322547
	2.313	200.47	150.339	100.279	50.6295	0.329105
	2.315	200.471	150.341	100.276	50.6296	0.336259
	2.316	200.473	150.342	100.272	50.6291	0.343403
	2.317	200.476	150.342	100.267	50.6286	0.347752
	2.319	200.48	150.341	100.267	50.6273	0.351136
	2.32	200.483	150.34	100.269	50.6255	0.354523
	2.322	200.486	150.338	100.27	50.6236	0.353858
	2.323	200.487	150.339	100.276	50.6208	0.350599
	2.325	200.489	150.339	100.281	50.6175	0.346918
	2.326	200.492	150.339	100.287	50.6143	0.343109
	2.327	200.496	150.341	100.293	50.6119	0.33894
	2.329	200.5	150.343	100.299	50.6105	0.334615
	2.33	200.503	150.345	100.305	50.609	0.330287
	2.332	200.506	150.346	100.307	50.6079	0.328196
	2.333	200.507	150.346	100.308	50.6071	0.327557
	2.335	200.509	150.345	100.308	50.6064	0.326915
	2.336	200.51	150.344	100.308	50.6064	0.326583
	2.338	200.509	150.341	100.304	50.6071	0.326789
	2.339	200.508	150.338	100.299	50.6078	0.327228
	2.34	200.506	150.334	100.295	50.6088	0.327782
	2.342	200.503	150.329	100.291	50.6116	0.328684
	2.343	200.5	150.323	100.287	50.6141	0.32978
	2.345	200.498	150.318	100.283	50.6168	0.330883
	2.346	200.498	150.315	100.279	50.6192	0.333188
	2.348	200.499	150.312	100.276	50.6214	0.337073
	2.349	200.5	150.311	100.273	50.6236	0.341448
	2.35	200.502	150.314	100.272	50.6255	0.345442
	2.352	200.506	150.319	100.273	50.6267	0.348874
	2.353	200.51	150.325	100.275	50.6279	0.352156
	2.355	200.512	150.332	100.277	50.6285	0.355433
	2.356	200.512	150.339	100.281	50.6275	0.3607
	2.358	200.512	150.346	100.285	50.6265	0.367041
	2.359	200.511	150.351	100.29	50.626	0.373509
	2.36	200.507	150.353	100.293	50.6265	0.378286
	2.362	200.503	150.356	100.296	50.6275	0.381609
	2.363	200.5	150.355	100.3	50.6286	0.384614
	2.365	200.501	150.35	100.302	50.6302	0.387282
	2.366	200.502	150.345	100.303	50.6322	0.390037
	2.368	200.504	150.34	100.304	50.6342	0.392926
	2.369	200.508	150.34	100.304	50.6362	0.395852
	2.37	200.512	150.341	100.302	50.6381	0.39713
	2.372	200.517	150.341	100.3	50.64	0.397153
	2.373	200.52	150.346	100.296	50.6408	0.396963
	2.375	200.521	150.351	100.288	50.6407	0.39626
	2.376	200.523	150.357	100.281	50.6405	0.393255
	2.378	200.523	150.361	100.275	50.6404	0.389106
	2.379	200.52	150.362	100.269	50.6402	0.384957
	2.381	200.517	150.363	100.264	50.64	0.380922
	2.382	200.514	150.361	100.262	50.6398	0.376958
	2.383	200.514	150.356	100.263	50.6397	0.372986
	2.385	200.513	150.352	100.266	50.6396	0.369447
	2.386	200.513	150.347	100.27	50.6391	0.366664
	2.388	200.515	150.342	100.278	50.6371	0.364225
	2.389	200.517	150.337	100.285	50.6348	0.36221
	2.391	200.52	150.333	100.291	50.6324	0.362255
	2.392	200.522	150.332	100.294	50.6302	0.36381
	2.393	200.524	150.332	100.297	50.6279	0.365373
	2.395	200.526	150.332	100.298	50.6257	0.366867
	2.396	200.528	150.334	100.294	50.6237	0.368166
	2.398	200.528	150.341	100.289	50.6219	0.369361
	2.399	200.527	150.347	100.285	50.6202	0.370102
	2.401	200.527	150.354	100.28	50.6197	0.370044
	2.402	200.526	150.361	100.276	50.62	0.369663
	2.403	200.525	150.367	100.272	50.6203	0.369279
	2.405	200.524	150.374	100.27	50.6219	0.36884
	2.406	200.523	150.381	100.27	50.6262	0.368232
	2.408	200.521	150.388	100.269	50.6314	0.367556
	2.409	200.52	150.393	100.268	50.6365	0.36699
	2.411	200.52	150.394	100.265	50.6414	0.36664
	2.412	200.523	150.395	100.261	50.6462	0.366349
	2.413	200.527	150.395	100.258	50.651	0.366059
	2.415	200.531	150.394	100.255	50.6557	0.368298
	2.416	200.536	150.392	100.252	50.6604	0.372746
	2.418	200.541	150.389	100.25	50.6652	0.376907
	2.419	200.546	150.387	100.252	50.6673	0.381203
	2.421	200.548	150.384	100.256	50.6675	0.38598
	2.422	200.546	150.381	100.261	50.6674	0.390984
	2.424	200.544	150.379	100.267	50.6658	0.395989
	2.425	200.54	150.38	100.275	50.6574	0.398648
	2.426	200.534	150.381	100.283	50.649	0.399302
	2.428	200.528	150.382	100.289	50.6405	0.399594
	2.429	200.523	150.385	100.293	50.6321	0.398112
	2.431	200.518	150.388	100.297	50.6237	0.394286
	2.432	200.513	150.392	100.298	50.6158	0.389653
	2.434	200.51	150.396	100.294	50.6119	0.385046
	2.435	200.509	150.401	100.29	50.6114	0.380537
	2.436	200.511	150.405	100.287	50.6119	0.376094
	2.438	200.512	150.408	100.285	50.6179	0.371651
	2.439	200.515	150.409	100.283	50.6259	0.369073
	2.441	200.519	150.41	100.282	50.6339	0.368792
	2.442	200.524	150.41	100.283	50.6428	0.368977
	2.444	200.528	150.407	100.284	50.6531	0.369414
	2.445	200.531	150.403	100.286	50.6629	0.370706
	2.446	200.534	150.4	100.291	50.6697	0.37264
	2.448	200.537	150.396	100.296	50.6719	0.374565
	2.449	200.538	150.391	100.301	50.6741	0.376408
	2.451	200.539	150.388	100.305	50.6761	0.378175
	2.452	200.539	150.386	100.309	50.6777	0.379942
	2.454	200.538	150.385	100.312	50.6792	0.381324
	2.455	200.535	150.384	100.316	50.68	0.381376
	2.456	200.532	150.387	100.319	50.6795	0.380617
	2.458	200.529	150.39	100.322	50.6788	0.379538
	2.459	200.528	150.393	100.322	50.6782	0.377463
	2.461	200.526	150.395	100.322	50.6773	0.374898
	2.462	200.525	150.397	100.321	50.6763	0.372337
	2.464	200.526	150.399	100.321	50.6752	0.370687
	2.465	200.528	150.399	100.322	50.6744	0.370383
	2.467	200.53	150.398	100.323	50.674	0.370425
	2.468	200.532	150.397	100.324	50.6737	0.371073
	2.469	200.535	150.397	100.325	50.6733	0.373341
	2.471	200.538	150.399	100.326	50.6732	0.375706
	2.472	200.54	150.403	100.326	50.6733	0.377919
	2.474	200.541	150.407	100.324	50.6734	0.379675
	2.475	200.543	150.412	100.321	50.6737	0.380883
	2.477	200.544	150.418	100.319	50.6741	0.381906
	2.478	200.544	150.423	100.315	50.6745	0.38218
	2.479	200.545	150.425	100.312	50.6761	0.381194
	2.481	200.545	150.424	100.308	50.6803	0.379689
	2.482	200.545	150.423	100.305	50.6844	0.37819
	2.484	200.544	150.419	100.303	50.6884	0.374811
	2.485	200.544	150.413	100.301	50.6922	0.369545
	2.487	200.542	150.406	100.301	50.696	0.363905
	2.488	200.541	150.4	100.303	50.6998	0.35882
	2.489	200.539	150.394	100.304	50.705	0.354466
	2.491	200.538	150.389	100.306	50.7109	0.350326
	2.492	200.537	150.385	100.309	50.7168	0.346165
	2.494	200.536	150.386	100.312	50.7189	0.344083
	2.495	200.535	150.388	100.315	50.721	0.344636
	2.497	200.531	150.389	100.317	50.7231	0.345724
	2.498	200.527	150.39	100.319	50.7238	0.348452
	2.499	200.523	150.389	100.32	50.7215	0.353308
	2.501	200.52	150.389	100.32	50.7192	0.358587
	2.502	200.517	150.387	100.32	50.7157	0.363891
	2.504	200.514	150.384	100.32	50.7114	0.369494
	2.505	200.511	150.381	100.318	50.707	0.375439
	2.507	200.511	150.381	100.316	50.7022	0.381453
	2.508	200.511	150.383	100.313	50.6967	0.385188
	2.51	200.512	150.384	100.308	50.6911	0.386318
	2.511	200.514	150.387	100.302	50.6865	0.38697
	2.512	200.517	150.39	100.297	50.6852	0.387474
	2.514	200.52	150.394	100.293	50.684	0.386469
	2.515	200.526	150.398	100.29	50.6829	0.384624
	2.517	200.534	150.404	100.287	50.6821	0.382781
	2.518	200.541	150.411	100.289	50.6814	0.380522
	2.52	200.547	150.416	100.291	50.6808	0.378035
	2.521	200.552	150.42	100.293	50.6806	0.375545
	2.522	200.556	150.422	100.298	50.681	0.372076
	2.524	200.56	150.424	100.304	50.6814	0.366253
	2.525	200.563	150.425	100.31	50.6819	0.360611
	2.527	200.566	150.424	100.317	50.6825	0.35489
	2.528	200.568	150.423	100.326	50.6831	0.350055
	2.53	200.566	150.42	100.335	50.6836	0.346036
	2.531	200.565	150.416	100.341	50.6839	0.342027
	2.532	200.563	150.413	100.344	50.6842	0.339026
	2.534	200.561	150.41	100.347	50.6847	0.337765
	2.535	200.559	150.407	100.348	50.688	0.337256
	2.537	200.556	150.405	100.346	50.692	0.337403
	2.538	200.555	150.404	100.341	50.696	0.339578
	2.54	200.554	150.405	100.337	50.6998	0.343025
	2.541	200.553	150.407	100.33	50.7036	0.346465
	2.542	200.551	150.408	100.323	50.7073	0.350792
	2.544	200.548	150.409	100.316	50.7093	0.356227
	2.545	200.545	150.41	100.308	50.7086	0.361904
	2.547	200.542	150.41	100.299	50.7077	0.366765
	2.548	200.54	150.41	100.29	50.7053	0.369914
	2.55	200.538	150.409	100.285	50.7007	0.372146
	2.551	200.536	150.409	100.283	50.6961	0.374575
	2.553	200.537	150.412	100.281	50.6919	0.378056
	2.554	200.538	150.417	100.279	50.6887	0.382531
	2.555	200.539	150.422	100.277	50.6857	0.387007
	2.557	200.542	150.428	100.275	50.6841	0.390644
	2.558	200.545	150.433	100.273	50.6858	0.39312
	2.56	200.549	150.439	100.273	50.6875	0.395369
	2.561	200.553	150.443	100.273	50.6892	0.396432
	2.563	200.559	150.445	100.275	50.6904	0.393502
	2.564	200.566	150.447	100.279	50.6915	0.388136
	2.565	200.572	150.447	100.283	50.6922	0.382486
	2.567	200.577	150.444	100.288	50.692	0.375518
	2.568	200.581	150.441	100.292	50.6913	0.367856
	2.57	200.585	150.438	100.297	50.6906	0.360178
	2.571	200.584	150.436	100.301	50.6909	0.353657
	2.573	200.581	150.435	100.302	50.692	0.348413
	2.574	200.577	150.434	100.302	50.6932	0.343443
	2.575	200.571	150.435	100.301	50.6945	0.340319
	2.577	200.564	150.438	100.297	50.6961	0.342105
	2.578	200.556	150.44	100.293	50.6979	0.344471
	2.58	200.55	150.441	100.29	50.6996	0.346778
	2.581	200.549	150.441	100.286	50.7007	0.350557
	2.583	200.548	150.442	100.286	50.7017	0.355355
	2.584	200.548	150.441	100.286	50.7024	0.36014
	2.585	200.554	150.439	100.287	50.7022	0.363951
	2.587	200.561	150.437	100.291	50.7013	0.366511
	2.588	200.567	150.435	100.295	50.7004	0.368657
	2.59	200.572	150.435	100.299	50.7011	0.370511
	2.591	200.578	150.435	100.304	50.7063	0.371745
	2.593	200.583	150.435	100.309	50.712	0.372676
	2.594	200.587	150.437	100.314	50.7179	0.373607
	2.596	200.585	150.439	100.316	50.7244	0.37337
	2.597	200.584	150.441	100.317	50.731	0.372169
	2.598	200.584	150.443	100.319	50.7367	0.370967
	2.6	200.583	150.444	100.32	50.7394	0.369232
	2.601	200.583	150.445	100.323	50.7408	0.366646
	2.603	200.584	150.445	100.326	50.7421	0.363719
	2.604	200.585	150.444	100.328	50.7383	0.361021
	2.606	200.586	150.442	100.33	50.733	0.358922
	2.607	200.587	150.441	100.332	50.7276	0.357181
	2.608	200.589	150.437	100.333	50.7231	0.355428
	2.61	200.594	150.434	100.331	50.7192	0.355201
	2.611	200.597	150.43	100.328	50.7158	0.357024
	2.613	200.601	150.428	100.325	50.7153	0.359435
	2.614	200.604	150.426	100.321	50.7168	0.36245
	2.616	200.607	150.423	100.316	50.7183	0.366339
	2.617	200.609	150.426	100.314	50.7199	0.370537
	2.618	200.609	150.431	100.317	50.7214	0.374581
	2.62	200.608	150.436	100.321	50.7229	0.376916
	2.621	200.607	150.444	100.326	50.7237	0.37839
	2.623	200.603	150.452	100.334	50.7237	0.379865
	2.624	200.599	150.46	100.343	50.7238	0.379188
	2.626	200.595	150.466	100.351	50.7248	0.376745
	2.627	200.592	150.467	100.353	50.727	0.373992
	2.628	200.589	150.467	100.355	50.7293	0.369461
	2.63	200.587	150.468	100.355	50.7315	0.362697
	2.631	200.587	150.461	100.35	50.7337	0.355966
	2.633	200.589	150.453	100.344	50.7357	0.350165
	2.634	200.59	150.446	100.337	50.7375	0.345564
	2.636	200.591	150.438	100.331	50.7395	0.341364
	2.637	200.59	150.429	100.324	50.7416	0.33711
	2.639	200.588	150.422	100.318	50.7435	0.334152
	2.64	200.586	150.417	100.314	50.7441	0.333795
	2.641	200.583	150.416	100.314	50.744	0.33444
	2.643	200.58	150.415	100.313	50.744	0.336454
	2.644	200.577	150.417	100.313	50.7472	0.340549
	2.646	200.576	150.423	100.315	50.752	0.345382
	2.647	200.576	150.432	100.317	50.7569	0.350218
	2.649	200.576	150.44	100.319	50.7618	0.354059
	2.65	200.577	150.449	100.321	50.7668	0.357077
	2.651	200.58	150.459	100.324	50.7718	0.359944
	2.653	200.584	150.468	100.326	50.7764	0.361637
	2.654	200.587	150.473	100.328	50.78	0.360824
	2.656	200.589	150.478	100.329	50.7836	0.358854
	2.657	200.591	150.481	100.33	50.7859	0.357223
	2.659	200.593	150.479	100.329	50.7851	0.357218
	2.66	200.592	150.474	100.328	50.7836	0.35814
	2.661	200.591	150.469	100.326	50.782	0.359066
	2.663	200.589	150.465	100.325	50.7796	0.360976
	2.664	200.59	150.462	100.326	50.777	0.363757
	2.666	200.591	150.459	100.326	50.7746	0.366695
	2.667	200.592	150.46	100.328	50.7733	0.368842
	2.669	200.594	150.463	100.33	50.7721	0.369746
	2.67	200.597	150.465	100.332	50.7709	0.370244
	2.671	200.6	150.467	100.333	50.7694	0.370326
	2.673	200.601	150.465	100.331	50.7679	0.368506
	2.674	200.602	150.46	100.33	50.7665	0.366045
	2.676	200.603	150.456	100.327	50.7657	0.363567
	2.677	200.603	150.449	100.323	50.7653	0.362477
	2.679	200.601	150.442	100.32	50.7649	0.361892
	2.68	200.599	150.435	100.316	50.7667	0.361338
	2.681	200.597	150.429	100.312	50.7697	0.361871
	2.683	200.597	150.428	100.308	50.7728	0.363671
	2.684	200.598	150.426	100.306	50.7761	0.365569
	2.686	200.599	150.425	100.305	50.7796	0.367214
	2.687	200.602	150.43	100.305	50.783	0.36556
	2.689	200.605	150.435	100.305	50.7861	0.36287
	2.69	200.608	150.44	100.305	50.7884	0.360087
	2.692	200.61	150.444	100.305	50.7902	0.356137
	2.693	200.61	150.446	100.305	50.7912	0.351556
	2.694	200.611	150.449	100.306	50.7903	0.346928
	2.696	200.611	150.449	100.306	50.789	0.342772
	2.697	200.609	150.447	100.306	50.7876	0.340685
	2.699	200.606	150.445	100.307	50.7856	0.339421
	2.7	200.604	150.446	100.309	50.783	0.338155
	2.702	200.601	150.449	100.311	50.7803	0.339981
	2.703	200.599	150.452	100.312	50.7782	0.343321
	2.704	200.596	150.456	100.314	50.7768	0.34666
	2.706	200.595	150.462	100.316	50.7754	0.350478
	2.707	200.595	150.467	100.318	50.774	0.355293
	2.709	200.595	150.472	100.32	50.7722	0.360494
	2.71	200.595	150.476	100.322	50.7704	0.365276
	2.712	200.598	150.481	100.326	50.7687	0.368075
	2.713	200.6	150.484	100.33	50.7681	0.369934
	2.714	200.602	150.484	100.335	50.7676	0.37181
	2.716	200.605	150.483	100.339	50.7675	0.373005
	2.717	200.607	150.481	100.342	50.7697	0.373566
	2.719	200.61	150.477	100.345	50.7732	0.373993
	2.72	200.612	150.472	100.347	50.7767	0.373879
	2.722	200.615	150.469	100.349	50.7804	0.372716
	2.723	200.617	150.465	100.348	50.7844	0.371253
	2.724	200.617	150.462	100.343	50.7884	0.369792
	2.726	200.617	150.458	100.338	50.7959	0.369002
	2.727	200.617	150.457	100.333	50.8051	0.368375
	2.729	200.616	150.457	100.327	50.8145	0.367751
	2.73	200.614	150.458	100.32	50.8213	0.368035
	2.732	200.612	150.462	100.312	50.8266	0.368844
	2.733	200.61	150.466	100.305	50.8319	0.36969
	2.735	200.609	150.47	100.297	50.8376	0.370536
	2.736	200.607	150.474	100.29	50.8436	0.371656
	2.737	200.606	150.478	100.282	50.8496	0.372773
	2.739	200.607	150.482	100.275	50.8526	0.373806
	2.74	200.607	150.485	100.269	50.8534	0.374032
	2.742	200.608	150.485	100.267	50.8541	0.374284
	2.743	200.611	150.485	100.267	50.8521	0.37455
	2.745	200.614	150.484	100.267	50.8455	0.374744
	2.746	200.616	150.482	100.267	50.8388	0.374629
	2.747	200.616	150.478	100.269	50.8319	0.374453
	2.749	200.614	150.475	100.273	50.8252	0.374278
	2.75	200.612	150.471	100.278	50.8191	0.373886
	2.752	200.61	150.468	100.283	50.8126	0.373449
	2.753	200.605	150.465	100.287	50.8072	0.373012
	2.755	200.601	150.46	100.291	50.8025	0.371173
	2.756	200.597	150.455	100.296	50.7984	0.367594
	2.757	200.594	150.45	100.301	50.7978	0.363656
	2.759	200.592	150.446	100.306	50.8002	0.359759
	2.76	200.59	150.444	100.309	50.8027	0.35616
	2.762	200.591	150.442	100.311	50.8056	0.352648
	2.763	200.593	150.441	100.313	50.8093	0.34912
	2.765	200.595	150.442	100.313	50.813	0.347653
	2.766	200.598	150.444	100.31	50.8158	0.34717
	2.767	200.603	150.446	100.305	50.8173	0.34677
	2.769	200.609	150.45	100.302	50.8186	0.347685
	2.77	200.614	150.453	100.298	50.82	0.350411
	2.772	200.619	150.458	100.295	50.8221	0.353611
	2.773	200.622	150.465	100.294	50.8244	0.3567
	2.775	200.626	150.473	100.295	50.8266	0.359465
	2.776	200.63	150.481	100.297	50.8277	0.362156
	2.778	200.632	150.487	100.298	50.8287	0.364858
	2.779	200.635	150.493	100.299	50.83	0.365034
	2.78	200.636	150.499	100.3	50.8325	0.364526
	2.782	200.635	150.503	100.3	50.8355	0.363987
	2.783	200.634	150.507	100.299	50.8383	0.362469
	2.785	200.633	150.51	100.299	50.8406	0.360225
	2.786	200.633	150.511	100.298	50.8426	0.357999
	2.788	200.633	150.51	100.296	50.8447	0.355961
	2.789	200.633	150.507	100.294	50.8449	0.354266
	2.79	200.635	150.505	100.292	50.844	0.352574
	2.792	200.636	150.5	100.29	50.843	0.350581
	2.793	200.638	150.494	100.289	50.8407	0.347264
	2.795	200.638	150.487	100.287	50.8379	0.343221
	2.796	200.638	150.482	100.288	50.8351	0.338656
	2.798	200.637	150.477	100.292	50.8353	0.335022
	2.799	200.635	150.472	100.296	50.8383	0.33207
	2.8	200.633	150.469	100.301	50.8413	0.329151
	2.802	200.631	150.468	100.307	50.8458	0.326252
	2.803	200.629	150.468	100.312	50.8515	0.330624
	2.805	200.627	150.468	100.318	50.8573	0.335178
	2.806	200.626	150.472	100.322	50.8631	0.33972
	2.808	200.625	150.476	100.326	50.8693	0.346179
	2.809	200.626	150.48	100.328	50.8754	0.35356
	2.81	200.627	150.484	100.327	50.8824	0.360985
	2.812	200.628	150.488	100.325	50.8841	0.368279
	2.813	200.629	150.492	100.323	50.8855	0.374494
	2.815	200.63	150.492	100.322	50.8868	0.380676
	2.816	200.629	150.492	100.326	50.8866	0.386831
	2.818	200.629	150.491	100.33	50.8847	0.386191
	2.819	200.628	150.489	100.334	50.8828	0.384913
	2.821	200.626	150.484	100.341	50.8805	0.383625
	2.822	200.625	150.48	100.347	50.8772	0.381619
	2.823	200.623	150.476	100.353	50.8739	0.37297
	2.825	200.62	150.473	100.356	50.8707	0.363573
	2.826	200.618	150.469	100.356	50.8676	0.354303
	2.828	200.616	150.469	100.356	50.8645	0.346066
	2.829	200.615	150.472	100.352	50.8622	0.337907
	2.831	200.614	150.477	100.346	50.8618	0.329762
	2.832	200.613	150.483	100.34	50.8621	0.321657
	2.833	200.615	150.491	100.334	50.8624	0.319394
	2.835	200.618	150.5	100.329	50.8637	0.317179
	2.836	200.622	150.508	100.326	50.8651	0.316443
	2.838	200.625	150.517	100.323	50.8665	0.322387
	2.839	200.63	150.525	100.326	50.8677	0.32835
	2.841	200.634	150.533	100.329	50.8689	0.334211
	2.842	200.639	150.536	100.331	50.8706	0.339216
	2.843	200.645	150.536	100.333	50.8738	0.343051
	2.845	200.652	150.536	100.334	50.8779	0.346841
	2.846	200.656	150.535	100.335	50.8819	0.349153
	2.848	200.659	150.531	100.334	50.8851	0.347383
	2.849	200.662	150.527	100.332	50.888	0.345386
[truncated: 22,447 more rows]
[truncated: 39 more columns]

## Sheet: Figure S2
Fig. S2a
	IFNB1								CXCL10								IL6
	XQ2 (μM)	Mock			ISD				XQ2 (μM)	Mock			ISD				XQ2 (μM)	Mock			ISD
	0	1.05339	0.959055	0.989848	129.457	119.384	118.286		0	1.05089	1.03186	0.92219	622.75	662.249	766.141		0	0.66975	1.97073	0.757634	68.9903	78.0629	75.5953
	0.31	0.752742	0.645241	0.87224	85.2902	89.4127	103.445		0.31	0.625467	0.785452	0.854237	608.071	547.477	553.882		0.31	0.987535	1.12546	1.45786	53.8661	62.1977	48.2598
	0.63	0.713039	0.591934	0.805333	75.3551	77.8155	85.6546		0.63	0.45878	0.431987	0.404351	550.9	499.514	482.522		0.63	1.48005	1.07764	1.22225	45.9203	56.9516	44.1827
	1.25	0.902599	1.10685	1.38154	54.4915	50.1897	58.943		1.25	1.30841	1.35933	1.61534	440.727	424.983	441.062		1.25	1.39098	3.24656	4.05563	59.6412	54.8577	42.9996
	2.5	1.42557	1.75091	1.79899	46.4673	40.8489	46.9306		2.5	3.13665	2.99103	2.83343	320.996	337.289	307.846		2.5	2.387	2.45901	3.43861	51.498	49.1657	30.2376
	5	1.17041	1.09259	1.0788	26.7077	29.7394	30.8514		5	1.92311	2.13424	2.24584	341.101	357.811	355.382		5	1.46076	4.91548	3.11801	24.0755	29.7141	20.0828
	10	1.52278	2.28476	2.28395	10.6974	11.3948	12.0973		10	4.59293	4.94128	4.3739	329.162	346.227	299.128		10	4.65561	4.11071	3.92463	18.3875	16.237	20.2076
Fig. S2b
	IFNB1								CXCL10								IL6
	XQ2 (μM)	Mock			HSV-1				XQ2 (μM)	Mock			HSV-1				XQ2 (μM)	Mock			HSV-1
	0	1.05339	0.959055	0.989848	130.755	107.875	121.098		0	1.05089	1.03186	0.92219	16149.4	18483.2	19823		0	0.66975	1.97073	0.757634	105.419	88.9269	123.966
	0.31	0.752742	0.645241	0.87224	103.029	97.656	104.314		0.31	0.625467	0.785452	0.854237	13697.8	18057.7	19972.6		0.31	0.987535	1.12546	1.45786	94.9854	106.129	109.338
	0.63	0.713039	0.591934	0.805333	91.2373	106.205	112.809		0.63	0.45878	0.431987	0.404351	14561.5	17791.3	14971.8		0.63	1.48005	1.07764	1.22225	98.3879	100.916	99.3832
	1.25	0.902599	1.10685	1.38154	97.5861	86.027	97.3512		1.25	1.30841	1.35933	1.61534	13878.7	14634.4	14561.7		1.25	1.39098	3.24656	4.05563	83.7674	88.7511	90.6215
	2.5	1.42557	1.75091	1.79899	73.1655	85.1476	97.1694		2.5	3.13665	2.99103	2.83343	11116.4	12643.3	12467.1		2.5	2.387	2.45901	3.43861	59.5539	58.6936	59.7795
	5	1.17041	1.09259	1.0788	58.3528	60.5599	78.4822		5	1.92311	2.13424	2.24584	4443.66	5989.75	4916.38		5	1.46076	4.91548	3.11801	37.2474	41.0154	36.4161
	10	1.52278	2.28476	2.28395	20.0242	25.5972	33.1577		10	4.59293	4.94128	4.3739	610.463	931.698	780.881		10	4.65561	4.11071	3.92463	15.3805	12.6995	7.60541
Fig. S2c
	L929													Ifnb1		Cxcl10
		Mock			XQ2			ISD			ISD+XQ2			P value (ISD vs ISD+XQ2)	P value summary (ISD vs ISD+XQ2)	P value (ISD vs ISD+XQ2)	P value summary (ISD vs ISD+XQ2)
	Ifnb1	1.13528	0.81362	1.08262	1.65931	1.77281	1.65335	149.407	157.185	125.149	47.632	43.4073	39.6029	0.0005	***	<0.0001	****
	Cxcl10	0.932686	1.06658	1.00524	1.1537	1.29675	1.72461	893.499	863.226	905.169	490.131	497.538	429.114
	RAW264.7													Ifnb1		Cxcl10
		Mock			XQ2			ISD			ISD+XQ2			P value (ISD vs ISD+XQ2)	P value summary (ISD vs ISD+XQ2)	P value (ISD vs ISD+XQ2)	P value summary (ISD vs ISD+XQ2)
	Ifnb1	1.06238	1.09881	0.856641	1.57006	1.72593	1.83605	33312.2	35810.1	37744	12350.6	12954.9	11525.9	<0.0001	****	0.0406	*
	Cxcl10	0.907211	1.05223	1.04757	3.51132	3.56914	3.23548	2743.57	4157.22	2706.28	1626.72	1806.59	1855.72
	BMDMs													Ifnb1		Cxcl10
		Mock			XQ2			ISD			ISD+XQ2			P value (ISD vs ISD+XQ2)	P value summary (ISD vs ISD+XQ2)	P value (ISD vs ISD+XQ2)	P value summary (ISD vs ISD+XQ2)
	Ifnb1	1.18311	0.882906	0.957329	0.92665	0.551886	1.07162	3202.48	3149.55	3517.56	709.298	846.919	741.167	<0.0001	****	0.0001	***
	Cxcl10	1.06264	0.976059	0.964136	1.40574	1.73839	1.59731	373.068	312.475	329.266	62.8779	59.0359	62.3708
Fig. S2d
	L929													Ifnb1		Cxcl10
		Mock			XQ2			HSV-1			HSV-1+XQ2			P value (ISD vs ISD+XQ2)	P value summary (ISD vs ISD+XQ2)	P value (ISD vs ISD+XQ2)	P value summary (ISD vs ISD+XQ2)
	Ifnb1	1.13528	0.81362	1.08262	1.65931	1.77281	1.65335	15.7797	18.0344	22.7051	2.43264	2.87323	2.56982	0.0014	**	0.0005	***
	Cxcl10	0.932686	1.06658	1.00524	1.1537	1.29675	1.72461	214.783	288.98	234.344	14.7732	16.7433	18.5165
	RAW264.7													Ifnb1		Cxcl10
		Mock			XQ2			HSV-1			HSV-1+XQ2			P value (ISD vs ISD+XQ2)	P value summary (ISD vs ISD+XQ2)	P value (ISD vs ISD+XQ2)	P value summary (ISD vs ISD+XQ2)
	Ifnb1	1.06238	1.09881	0.856641	1.57006	1.72593	1.83605	2048.57	2116.21	2020.19	1317.92	1543.45	1644.53	0.0051	**	0.0039	**
	Cxcl10	0.907211	1.05223	1.04757	3.51132	3.56914	3.23548	407.539	532.16	462.367	226.869	260.086	204.298
	BMDMs													Ifnb1		Cxcl10
		Mock			XQ2			HSV-1			HSV-1+XQ2			P value (ISD vs ISD+XQ2)	P value summary (ISD vs ISD+XQ2)	P value (ISD vs ISD+XQ2)	P value summary (ISD vs ISD+XQ2)
	Ifnb1	1.94942	0.735698	0.697259	0.92665	0.551886	1.07162	66.3346	72.9223	72.5611	30.4765	34.353	35.6259	0.0001	***	<0.0001	****
	Cxcl10	1.04369	0.965467	0.992406	1.40574	1.73839	1.59731	393.53	351.869	384.001	143.811	140.79	131.38
Fig. S2e
	XQ2 (μM)	THP1 (48h)				XQ2 (μM)	L929 (48h)				XQ2 (μM)	RAW264.7 (48h)
	0	99.8415	101.158	101.012		0	97.7941	96.3235	105.882		0	105.046	111.91	105.046
	0.16	87.4055	87.186	98.2321		0.23	107.598	110.662	106.618		0.16	100.422	99.8864	99.6917
	0.31	103.499	93.9161	92.7457		0.47	90.0735	92.2794	86.3971		0.31	102.369	112.786	105.825
	0.63	94.7939	102.329	90.4779		0.94	83.5784	87.1324	89.2157		0.63	103.927	111.812	107.48
	1.25	95.7449	94.1356	101.451		1.88	85.4167	84.4363	91.299		1.25	103.781	113.808	104.608
	2.5	92.4531	93.4772	103.426		3.75	89.951	94.6078	92.0343		2.5	103.586	105.825	105.241
	5	90.4048	89.1612	96.4765		7.5	93.1372	92.2794	92.1569		5	102.369	107.821	104.219
	10	93.5503	102.841	97.9395		15	86.2745	85.049	94.6078		10	102.612	108.843	106.117

## Sheet: Figure S3
Fig. S3a
					ISD	XQ2 (μM)	Relative gray ratio			P value (DMSO vs XQ2 5 μM)	P value summary (DMSO vs XQ2 5 μM)	P value (DMSO vs XQ2 10 μM)	P value summary (DMSO vs XQ2 10 μM)
					-	-	0.959772	1.14452	0.895709	0.0091	**	0.0008	***
					+	-	2.097	2.35167	2.05202
					+	5	1.62037	1.73677	1.49809
					+	10	1.27506	1.33584	1.29514
Fig. S3b
	ISD	XQ2 (μM)	Relative viability(%)			P value (DMSO vs XQ2 5 μM)	P value summary (DMSO vs XQ2 5 μM)	P value (DMSO vs XQ2 10 μM)	P value summary (DMSO vs XQ2 10 μM)
	-	Mock	102.974	95.4859	101.54	0.0032	**	0.0048	**
	+	-	71.9596	68.5077	70.1009
	+	5	76.4737	77.1641	78.2262
	+	10	80.7754	79.5008	85.4488

[truncated: 7 more sheets: Figure S4, Figure S5, Figure S6, Figure S7, Figure S8, Figure S9, Figure S11]
